# Supplementary material for: Effect of SARS-CoV-2 infection on asthma patients
Source: Front Med (Lausanne). 2022 Aug 2;9:928637. doi: 10.3389/fmed.2022.928637 (PMC9378965; doi:10.3389/fmed.2022.928637)
Supplement: Supplementary Table 1 — Ontological analysis of common differentially expressed genes (DEGs) among COVID-19 and asthma. [file Data_Sheet_2.ZIP]

Archive with 1 entries (1 files):
- Supplementary Table .xlsx
