# Supplementary material for: Effect of SARS-CoV-2 infection on asthma patients
Source: Front Med (Lausanne). 2022 Aug 2;9:928637. doi: 10.3389/fmed.2022.928637 (PMC9378965; doi:10.3389/fmed.2022.928637)
Supplement: Supplementary Table 1 — Ontological analysis of common differentially expressed genes (DEGs) among COVID-19 and asthma. [file Data_Sheet_2.ZIP › Supplementary Table .xlsx]

## Sheet: Supplementary Table 1 
ONTOLOGY	Description
BP	regulation of transcription, DNA-templated (GO:0006355)
BP	regulation of RNA metabolic process (GO:0051252)
BP	positive regulation of smooth muscle cell proliferation (GO:0048661)
BP	regulation of smooth muscle cell proliferation (GO:0048660)
BP	regulation of transcription by RNA polymerase II (GO:0006357)
BP	mRNA transcription (GO:0009299)
BP	regulation of cyclin-dependent protein kinase activity (GO:1904029)
BP	regulation of megakaryocyte differentiation (GO:0045652)
BP	positive regulation of adaptive immune response(GO:0002824)
BP	regulation of myeloid cell differentiation (GO:0045637)
CC	nucleus
CC	intracellular membrane-bounded organelle
CC	secretory granule membrane
CC	specific granule
CC	tertiary granule
CC	ficolin-1-rich granule membrane
CC	cyclin/CDK positive transcription elongation factor complex
CC	platelet alpha granule lumen
CC	clathrin-coated vesicle membrane
CC	platelet alpha granule
MF	cyclin-dependent protein serine/threonine kinase regulator activity
MF	protein kinase regulator activity
MF	RNA polymerase II cis-regulatory region sequence-specific DNA binding
MF	cis-regulatory region sequence-specific DNA binding
MF	RNA polymerase II transcription regulatory region sequence-specific DNA binding
MF	non-membrane spanning protein tyrosine kinase activity
MF	nuclear receptor binding
MF	peptidase inhibitor activity
MF	leucine binding
MF	aspartic-type endopeptidase inhibitor activity

## Sheet: Supplementary Table 2
Term	Overlap	P-value	Adjusted P-value	Old P-value	Old Adjusted P-value	Odds Ratio	Combined Score	Genes
cyclin/CDK positive transcription elongation factor complex (GO:0008024)	1/306	0.0196397	0.142048	0	0	61.32	241	CCNT2
leucine binding (GO:0070728)	1/315	0.0228758	0.19219	0	0	51.0974	193.03	SESN1
aspartic-type endopeptidase inhibitor activity (GO:0019828)	1/33	0.0228758	0.19219	0	0	51.0974	193.03	WFDC2
7SK snRNA binding (GO:0097322)	1/33	0.0261014	0.19219	0	0	43.7956	159.668	CCNT2
cyclin-dependent protein serine/threonine kinase activator activity (GO:0061575)	1/331	0.0261014	0.19219	0	0	43.7956	159.668	CCNT2
glucocorticoid receptor binding (GO:0035259)	1/336	0.0293166	0.19219	0	0	38.3192	135.252	NR4A3
cyclin-dependent protein serine/threonine kinase inhibitor activity (GO:0004861)	1/34	0.0325213	0.19219	0	0	34.0598	116.684	CDKN1B
aldo-keto reductase (NADP) activity (GO:0004033)	1/348	0.0325213	0.19219	0	0	34.0598	116.684	KCNAB1
cAMP response element binding (GO:0035497)	1/35	0.0325213	0.19219	0	0	34.0598	116.684	NR4A3
Cul4A-RING E3 ubiquitin ligase complex (GO:0031464)	1/36	0.0357155	0.164574	0	0	30.6523	102.139	CDKN1B
phospholipase activator activity (GO:0016004)	1/36	0.0357155	0.19219	0	0	30.6523	102.139	BTK
MAP kinase kinase kinase activity (GO:0004709)	1/36	0.0357155	0.19219	0	0	30.6523	102.139	MAP3K1
clathrin vesicle coat (GO:0030125)	1/37	0.0388994	0.164574	0	0	27.8643	90.4693	NECAP1
lipase activator activity (GO:0060229)	1/37	0.0388994	0.19219	0	0	27.8643	90.4693	BTK
histone demethylase activity (H3-K9 specific) (GO:0032454)	1/37	0.0420729	0.19219	0	0	25.541	80.9229	JMJD1C
phospholipase binding (GO:0043274)	1/41	0.0452361	0.19219	0	0	23.5751	72.9853	BTK
metalloendopeptidase inhibitor activity (GO:0008191)	1/42	0.0452361	0.19219	0	0	23.5751	72.9853	TIMP1
NADPH binding (GO:0070402)	1/42	0.0452361	0.19219	0	0	23.5751	72.9853	KCNAB1
clathrin coat (GO:0030118)	1/43	0.0483891	0.1901	0	0	21.8901	66.2938	NECAP1
hexose transmembrane transporter activity (GO:0015149)	1/43	0.0483891	0.19219	0	0	21.8901	66.2938	SLC2A3
nuclear import signal receptor activity (GO:0061608)	1/306	0.0515317	0.19219	0	0	20.4297	60.5856	RANBP6
CXCR chemokine receptor binding (GO:0045236)	1/315	0.0546642	0.19219	0	0	19.1519	55.666	CXCL2
low-density lipoprotein particle binding (GO:0030169)	1/33	0.0546642	0.19219	0	0	19.1519	55.666	THBS1
RNA polymerase binding (GO:0070063)	1/33	0.0577864	0.194373	0	0	18.0244	51.3877	CCNT2
transcription coactivator binding (GO:0001223)	1/331	0.0640005	0.201277	0	0	16.1255	44.3268	CCNT2
fibroblast growth factor binding (GO:0017134)	1/336	0.0670924	0.201277	0	0	15.3185	41.3857	THBS1
glucose transmembrane transporter activity (GO:0005355)	1/34	0.0670924	0.201277	0	0	15.3185	41.3857	SLC2A3
autophagosome membrane (GO:0000421)	1/348	0.0701742	0.241224	0	0	14.5883	38.7578	VMP1
K63-linked polyubiquitin modification-dependent protein binding (GO:0070530)	1/35	0.0701742	0.201671	0	0	14.5883	38.7578	ZBTB1
N-methyltransferase activity (GO:0008170)	1/36	0.073246	0.201671	0	0	13.9245	36.3976	METTL18
nuclear localization sequence binding (GO:0008139)	1/36	0.0763078	0.201671	0	0	13.3184	34.268	RANBP6
lipoprotein particle binding (GO:0071813)	1/36	0.0763078	0.201671	0	0	13.3184	34.268	THBS1
transforming growth factor beta binding (GO:0050431)	1/37	0.0763078	0.201671	0	0	13.3184	34.268	THBS1
epidermal growth factor receptor binding (GO:0005154)	1/37	0.0824016	0.208906	0	0	12.2517	30.5821	EREG
androgen receptor binding (GO:0050681)	1/37	0.0854336	0.208906	0	0	11.7799	28.9787	RNF6
histone demethylase activity (GO:0032452)	1/41	0.0884557	0.208906	0	0	11.343	27.5097	JMJD1C
thyroid hormone receptor binding (GO:0046966)	1/42	0.0884557	0.208906	0	0	11.343	27.5097	JMJD1C
MHC protein binding (GO:0042287)	1/42	0.0884557	0.208906	0	0	11.343	27.5097	CLEC7A
cyclin-dependent protein kinase holoenzyme complex (GO:0000307)	1/43	0.0944705	0.275517	0	0	10.5597	24.9152	CCNG1
protein serine/threonine kinase inhibitor activity (GO:0030291)	1/43	0.0944705	0.214005	0	0	10.5597	24.9152	CDKN1B
WW domain binding (GO:0050699)	1/43	0.0944705	0.214005	0	0	10.5597	24.9152	NFE2
phosphatidylinositol phosphate binding (GO:1901981)	1/45	0.286813	0.388247	0	0	3.02102	3.77303	BTK
cytokine receptor binding (GO:0005126)	1/105	0.293887	0.393029	0	0	2.93343	3.59217	CD300LF
phosphatase binding (GO:0019902)	1/114	0.314695	0.410955	0	0	2.69857	3.11995	CDKN1B
protease binding (GO:0002020)	1/118	0.323749	0.417862	0	0	2.60579	2.93877	TIMP1
metallopeptidase activity (GO:0008237)	1/121	0.330461	0.421623	0	0	2.54026	2.81274	MMP25
protein phosphatase binding (GO:0019903)	1/123	0.3349	0.42243	0	0	2.49836	2.73302	CDKN1B
mitochondrial outer membrane (GO:0005741)	1/126	0.341503	0.481607	0	0	2.43803	2.61941	MOAP1
organelle outer membrane (GO:0031968)	1/142	0.375647	0.503917	0	0	2.15963	2.11451	MOAP1
endocytic vesicle membrane (GO:0030666)	1/158	0.408045	0.534345	0	0	1.93797	1.73715	EREG
protein heterodimerization activity (GO:0046982)	1/188	0.464392	0.552585	0	0	1.6246	1.24611	ZBTB1
RNA polymerase II-specific DNA-binding transcription factor binding (GO:0061629)	1/190	0.467955	0.552585	0	0	1.60724	1.22051	RBPJ
spindle (GO:0005819)	1/192	0.471494	0.563743	0	0	1.59025	1.19563	NEDD9
axon (GO:0030424)	1/204	0.492249	0.576036	0	0	1.49534	1.05985	RNF6
DNA-binding transcription factor binding (GO:0140297)	1/208	0.498987	0.583026	0	0	1.46615	1.01923	RBPJ
GTPase activity (GO:0003924)	1/216	0.5122	0.592231	0	0	1.41102	0.94403	GNG10
GTPase regulator activity (GO:0030695)	1/233	0.539148	0.61658	0	0	1.3065	0.807108	ERRFI1
ubiquitin protein ligase binding (GO:0031625)	1/265	0.585958	0.656983	0	0	1.14627	0.612691	MOAP1
nucleoside-triphosphatase activity (GO:0017111)	1/278	0.603607	0.662612	0	0	1.09175	0.551152	GNG10
ATP binding (GO:0005524)	1/278	0.603607	0.662612	0	0	1.09175	0.551152	BTK
ubiquitin-like protein ligase binding (GO:0044389)	1/282	0.608887	0.662612	0	0	1.07599	0.533824	MOAP1
adenyl ribonucleotide binding (GO:0032559)	1/306	0.639143	0.682162	0	0	0.990113	0.443202	BTK
endopeptidase activity (GO:0004175)	1/315	0.649884	0.68702	0	0	0.961293	0.41428	MMP25
heterotrimeric G-protein complex (GO:0005834)	1/33	0.10342	0.275517	0	0	9.56827	21.71	GNG10
kinase inhibitor activity (GO:0019210)	1/33	0.10342	0.224368	0	0	9.56827	21.71	CDKN1B
microtubule cytoskeleton (GO:0015630)	1/331	0.668208	0.720616	0	0	0.913939	0.36846	NEDD9
GTPase activator activity (GO:0005096)	1/336	0.673738	0.705518	0	0	0.900069	0.35545	ERRFI1
Cul4-RING E3 ubiquitin ligase complex (GO:0080008)	1/34	0.106383	0.275517	0	0	9.27786	20.789	CDKN1B
calcium ion binding (GO:0005509)	1/348	0.686642	0.705715	0	0	0.868411	0.326472	THBS1
phosphatidylinositol-3,4,5-trisphosphate binding (GO:0005547)	1/35	0.109337	0.224368	0	0	9.00452	19.9299	BTK
vesicle coat (GO:0030120)	1/36	0.112281	0.275517	0	0	8.74681	19.1271	NECAP1
phosphoric diester hydrolase activity (GO:0008081)	1/36	0.112281	0.224368	0	0	8.74681	19.1271	GPCPD1
NADP binding (GO:0050661)	1/36	0.112281	0.224368	0	0	8.74681	19.1271	KCNAB1
serine/threonine protein kinase complex (GO:1902554)	1/37	0.115216	0.275517	0	0	8.50342	18.3754	CCNG1
phosphotyrosine residue binding (GO:0001784)	1/37	0.115216	0.224368	0	0	8.50342	18.3754	SAMSN1
protein serine/threonine kinase activator activity (GO:0043539)	1/37	0.115216	0.224368	0	0	8.50342	18.3754	CCNT2
carboxylic acid binding (GO:0031406)	1/41	0.12686	0.233673	0	0	7.65154	15.7979	SESN1
signal sequence binding (GO:0005048)	1/42	0.129747	0.233673	0	0	7.46454	15.2438	RANBP6
protein phosphorylated amino acid binding (GO:0045309)	1/42	0.129747	0.233673	0	0	7.46454	15.2438	SAMSN1
S-adenosylmethionine-dependent methyltransferase activity (GO:0008757)	1/43	0.132625	0.233673	0	0	7.28645	14.7203	METTL18
snRNA binding (GO:0017069)	1/43	0.132625	0.233673	0	0	7.28645	14.7203	CCNT2
protein kinase inhibitor activity (GO:0004860)	1/43	0.132625	0.233673	0	0	7.28645	14.7203	CDKN1B
sarcoplasmic reticulum (GO:0016529)	1/45	0.138353	0.28183	0	0	6.95455	13.7557	THBS1
vacuolar membrane (GO:0005774)	1/45	0.138353	0.28183	0	0	6.95455	13.7557	VMP1
chemokine activity (GO:0008009)	1/46	0.141203	0.241131	0	0	6.79966	13.3107	CXCL2
endopeptidase regulator activity (GO:0061135)	1/46	0.141203	0.241131	0	0	6.79966	13.3107	WFDC2
purine ribonucleoside triphosphate binding (GO:0035639)	1/460	0.785244	0.799653	0	0	0.652757	0.157811	BTK
mitochondrial membrane (GO:0031966)	1/469	0.791687	0.823746	0	0	0.639908	0.149476	MOAP1
Golgi membrane (GO:0000139)	1/472	0.793791	0.823746	0	0	0.635734	0.146813	CD55
endoplasmic reticulum-Golgi intermediate compartment membrane (GO:0033116)	1/49	0.149697	0.283907	0	0	6.37372	12.1046	CD55
chemokine receptor binding (GO:0042379)	1/50	0.152509	0.252665	0	0	6.24333	11.7408	CXCL2
potassium channel regulator activity (GO:0015459)	1/50	0.152509	0.252665	0	0	6.24333	11.7408	KCNAB1
polyubiquitin modification-dependent protein binding (GO:0031593)	1/51	0.155313	0.253526	0	0	6.11815	11.3939	ZBTB1
metal ion binding (GO:0046872)	1/517	0.822961	0.830442	0	0	0.578951	0.112807	THBS1
transcription coregulator binding (GO:0001221)	1/53	0.160893	0.258828	0	0	5.88225	10.747	CCNT2
tertiary granule lumen (GO:1904724)	1/55	0.166437	0.305134	0	0	5.66382	10.156	CFP
neuron projection (GO:0043005)	1/556	0.844926	0.860573	0	0	0.537186	0.0905193	RNF6
serine-type endopeptidase inhibitor activity (GO:0004867)	1/60	0.180139	0.285649	0	0	5.18253	8.88299	WFDC2
specific granule lumen (GO:0035580)	1/62	0.185558	0.328067	0	0	5.01211	8.44234	CFP
methylation-dependent protein binding (GO:0140034)	1/63	0.188254	0.294312	0	0	4.93102	8.23463	CHD1
methylated histone binding (GO:0035064)	1/68	0.201602	0.310804	0	0	4.56188	7.30566	CHD1
autophagosome (GO:0005776)	1/69	0.204246	0.328067	0	0	4.49457	7.13931	VMP1
clathrin-coated endocytic vesicle membrane (GO:0030669)	1/69	0.204246	0.328067	0	0	4.49457	7.13931	EREG
endoplasmic reticulum membrane (GO:0005789)	1/712	0.908954	0.908954	0	0	0.415947	0.0397065	VMP1
protein tyrosine kinase binding (GO:1990782)	1/72	0.212126	0.318188	0	0	4.30401	6.6737	NEDD9
cation channel complex (GO:0034703)	1/73	0.214735	0.328067	0	0	4.24402	6.52879	KCNAB1
tertiary granule membrane (GO:0070821)	1/73	0.214735	0.328067	0	0	4.24402	6.52879	SLC2A3
voltage-gated potassium channel complex (GO:0008076)	1/73	0.214735	0.328067	0	0	4.24402	6.52879	KCNAB1
potassium channel complex (GO:0034705)	1/80	0.232764	0.346	0	0	3.8666	5.63647	KCNAB1
metalloendopeptidase activity (GO:0004222)	1/82	0.23784	0.34286	0	0	3.77075	5.4154	MMP25
clathrin-coated endocytic vesicle (GO:0045334)	1/85	0.245391	0.355172	0	0	3.63553	5.10756	EREG
oxidoreductase activity, acting on the CH-OH group of donors, NAD or NADP as acceptor (GO:0016616)	1/87	0.250385	0.351806	0	0	3.55063	4.91675	KCNAB1
growth factor activity (GO:0008083)	1/87	0.250385	0.351806	0	0	3.55063	4.91675	EREG
RNA polymerase II cis-regulatory region sequence-specific DNA binding (GO:0000978)	11/1149	0.00125124	0.034722	0	0	3.30334	22.0783	NFE2;NR4A3;NFIL3;ZNF181;ZBTB1;HBP1;ZNF12;RBPJ;ZNF302;ZNF267;ZNF761
cis-regulatory region sequence-specific DNA binding (GO:0000987)	11/1149	0.00125124	0.034722	0	0	3.30334	22.0783	NFE2;NR4A3;NFIL3;ZNF181;ZBTB1;HBP1;ZNF12;RBPJ;ZNF302;ZNF267;ZNF761
RNA polymerase II transcription regulatory region sequence-specific DNA binding (GO:0000977)	11/1359	0.0046302	0.10279	0	0	2.75757	14.8224	NFE2;NR4A3;NFIL3;ZNF181;ZBTB1;HBP1;ZNF12;RBPJ;ZNF302;ZNF267;ZNF761
growth factor receptor binding (GO:0070851)	2/105	0.0471211	0.19219	0	0	6.01669	18.3812	CD300LF;EREG
protein tyrosine kinase activity (GO:0004713)	2/108	0.0495549	0.19219	0	0	5.84552	17.5639	CLK1;BTK
endopeptidase inhibitor activity (GO:0004866)	2/115	0.0554061	0.19219	0	0	5.48147	15.8583	TIMP1;WFDC2
RNA binding (GO:0003723)	2/1406	0.951487	0.951487	0	0	0.412438	0.0205101	HNRNPH2;SAMSN1
membrane raft (GO:0045121)	2/163	0.101064	0.275517	0	0	3.83793	8.79653	BTK;CD55
cytokine activity (GO:0005125)	2/173	0.111575	0.224368	0	0	3.61166	7.92058	TIMP1;CXCL2
ficolin-1-rich granule (GO:0101002)	2/184	0.123451	0.28183	0	0	3.39148	7.09468	SLC2A3;CD55
nuclear membrane (GO:0031965)	2/204	0.145771	0.283907	0	0	3.0526	5.87845	ZBTB1;RNF6
DNA-binding transcription repressor activity, RNA polymerase II-specific (GO:0001227)	2/256	0.206922	0.314634	0	0	2.42126	3.81449	NFIL3;ZBTB1
ubiquitin protein ligase activity (GO:0061630)	2/263	0.215381	0.318763	0	0	2.35548	3.61649	RNF6;RCHY1
ubiquitin-like protein ligase activity (GO:0061659)	2/270	0.223873	0.326972	0	0	2.29314	3.4321	RNF6;RCHY1
receptor ligand activity (GO:0048018)	2/307	0.269088	0.37336	0	0	2.01117	2.64009	TIMP1;EREG
zinc ion binding (GO:0008270)	2/336	0.304577	0.402477	0	0	1.83383	2.18011	TIMP1;RCHY1
non-membrane spanning protein tyrosine kinase activity (GO:0004715)	2/35	0.00594886	0.107064	0	0	18.8456	96.5756	CLK1;BTK
collagen-containing extracellular matrix (GO:0062023)	2/380	0.357802	0.491978	0	0	1.61673	1.66164	CFP;THBS1
ubiquitin-protein transferase activity (GO:0004842)	2/392	0.372096	0.458918	0	0	1.56603	1.54818	RNF6;RCHY1
peptidase inhibitor activity (GO:0030414)	2/40	0.00771634	0.107064	0	0	16.3618	79.5908	TIMP1;WFDC2
transition metal ion binding (GO:0046914)	2/445	0.433609	0.523159	0	0	1.37493	1.14891	TIMP1;RCHY1
transcription cis-regulatory region binding (GO:0000976)	2/549	0.544368	0.61658	0	0	1.10758	0.673549	NFE2;NFIL3
ficolin-1-rich granule membrane (GO:0101003)	2/61	0.0173184	0.142048	0	0	10.527	42.6974	SLC2A3;CD55
double-stranded DNA binding (GO:0003690)	2/651	0.637877	0.682162	0	0	0.928592	0.417504	NFE2;ZNF12
platelet alpha granule lumen (GO:0031093)	2/67	0.0206615	0.142048	0	0	9.5524	37.0584	TIMP1;THBS1
sequence-specific double-stranded DNA binding (GO:1990837)	2/712	0.686391	0.705715	0	0	0.846127	0.318405	NFE2;ZNF12
clathrin-coated vesicle membrane (GO:0030665)	2/90	0.0356636	0.164574	0	0	7.04759	23.494	NECAP1;EREG
platelet alpha granule (GO:0031091)	2/90	0.0356636	0.164574	0	0	7.04759	23.494	TIMP1;THBS1
specific granule membrane (GO:0035579)	2/91	0.0363888	0.164574	0	0	6.96805	23.0886	MMP25;SLC2A3
nucleus (GO:0005634)	29/4484	8.16365e-05	0.00449001	0	0	2.72327	25.6348	CDKN1B;CCNT2;ZBTB1;NEDD9;RNF6;RBPJ;RCHY1;CHD1;SAMSN1;NFIL3;SESN1;ADNP2;SCAND1;CCNL1;ZNF302;METTL18;ZNF267;ZNF761;NFE2;IFRD1;ZNF181;ZNF12;RANBP6;NR4A3;CCNG1;BTK;HNRNPH2;HBP1;ZNF654
nuclear receptor binding (GO:0016922)	3/120	0.00732342	0.107064	0	0	8.06553	39.6556	NR4A3;JMJD1C;RNF6
specific granule (GO:0042581)	3/160	0.015918	0.142048	0	0	5.99848	24.8355	MMP25;SLC2A3;CFP
tertiary granule (GO:0070820)	3/164	0.0169916	0.142048	0	0	5.84827	23.8319	SLC2A3;CFP;CD55
endoplasmic reticulum lumen (GO:0005788)	3/285	0.0680647	0.241224	0	0	3.31847	8.91772	TIMP1;CFP;THBS1
secretory granule lumen (GO:0034774)	3/316	0.0865621	0.275517	0	0	2.98509	7.3042	TIMP1;CFP;THBS1
DNA-binding transcription activator activity, RNA polymerase II-specific (GO:0001228)	3/333	0.0975236	0.216502	0	0	2.82886	6.58463	NR4A3;RBPJ;ZNF267
cytoplasmic vesicle membrane (GO:0030659)	3/380	0.130522	0.28183	0	0	2.47025	5.02996	FCGR3B;SLC2A3;CD55
protein homodimerization activity (GO:0042803)	3/636	0.350486	0.437123	0	0	1.45197	1.52229	NR4A3;ZBTB1;RCHY1
sequence-specific DNA binding (GO:0043565)	3/707	0.414422	0.505503	0	0	1.30073	1.14578	NFE2;ZNF12;RBPJ
nucleolus (GO:0005730)	3/733	0.437417	0.559486	0	0	1.25271	1.03583	VMP1;RBPJ;METTL18
nuclear lumen (GO:0031981)	3/745	0.447924	0.559905	0	0	1.23168	0.989198	VMP1;RBPJ;METTL18
bounding membrane of organelle (GO:0098588)	3/767	0.466993	0.563743	0	0	1.19484	0.9098	FCGR3B;SLC2A3;CD55
intracellular organelle lumen (GO:0070013)	3/848	0.534597	0.58976	0	0	1.07574	0.673673	TIMP1;CFP;THBS1
intracellular membrane-bounded organelle (GO:0043231)	30/5192	0.00047774	0.0131379	0	0	2.38473	18.2347	CDKN1B;CCNT2;ZBTB1;NEDD9;RNF6;RBPJ;RCHY1;CHD1;SAMSN1;BTAF1;NFIL3;SESN1;ADNP2;SCAND1;CCNL1;ZNF302;METTL18;ZNF267;ZNF761;NFE2;IFRD1;ZNF181;ZNF12;RANBP6;NR4A3;CCNG1;BTK;HNRNPH2;HBP1;ZNF654
intracellular non-membrane-bounded organelle (GO:0043232)	4/1158	0.536145	0.58976	0	0	1.04992	0.654471	VMP1;NEDD9;RBPJ;METTL18
secretory granule membrane (GO:0030667)	4/274	0.0127849	0.142048	0	0	4.69869	20.4839	MMP25;FCGR3B;SLC2A3;CD55
protein serine/threonine kinase activity (GO:0004674)	4/344	0.0269202	0.19219	0	0	3.71803	13.4402	CLK1;MAP3K1;MAP3K8;CLK4
cyclin-dependent protein serine/threonine kinase regulator activity (GO:0016538)	4/44	1.32927e-05	0.00147549	0	0	32.0871	360.283	CCNT2;CDKN1B;CCNG1;CCNL1
kinase binding (GO:0019900)	4/461	0.0658112	0.201277	0	0	2.74963	7.48165	ERRFI1;CDKN1B;MAP3K1;NR4A3
DNA binding (GO:0003677)	4/811	0.27903	0.382375	0	0	1.52912	1.95182	NFE2;NR4A3;RBPJ;ZNF654
protein kinase regulator activity (GO:0019887)	4/98	0.000309506	0.0171776	0	0	13.617	110.033	CDKN1B;CCNT2;CCNG1;CCNL1
integral component of plasma membrane (GO:0005887)	5/1454	0.529137	0.58976	0	0	1.04566	0.665572	FCGR3B;LY75;SLC2A3;KCNAB1;EREG
protein kinase binding (GO:0019901)	5/506	0.0257001	0.19219	0	0	3.17938	11.6405	ERRFI1;CDKN1B;MAP3K1;NR4A3;NEDD9

## Sheet: Supplementary Table 3
Term	Overlap	P-value	Adjusted P-value	Old P-value	Old Adjusted P-value	Odds Ratio	Combined Score	Genes
p53 signaling pathway	4/73	9.91991e-05	0.00902712	0	0	18.5741	171.223	SESN1;CCNG1;RCHY1;THBS1
Legionellosis	3/57	0.000884246	0.0402332	0	0	17.5309	123.256	CLK1;CXCL2;CLK4
Transcriptional misregulation in cancer	4/192	0.00373084	0.113169	0	0	6.77625	37.8868	CDKN1B;CCNT2;NR4A3;JMJD1C
Herpes simplex virus 1 infection	6/498	0.00595132	0.135393	0	0	3.95163	20.2487	ZNF181;ZNF12;CFP;ZNF302;ZNF267;ZNF761
Phagosome	3/152	0.0138895	0.252789	0	0	6.32311	27.0415	FCGR3B;CLEC7A;THBS1
Epstein-Barr virus infection	3/202	0.0291826	0.365415	0	0	4.72242	16.6899	CDKN1B;BTK;RBPJ
PI3K-Akt signaling pathway	4/354	0.0294828	0.365415	0	0	3.60995	12.7213	GNG10;CDKN1B;THBS1;EREG
ErbB signaling pathway	2/85	0.0321244	0.365415	0	0	7.47402	25.6967	CDKN1B;EREG
NF-kappa B signaling pathway	2/104	0.04632	0.437375	0	0	6.07598	18.6665	BTK;CXCL2
HIF-1 signaling pathway	2/109	0.0503762	0.437375	0	0	5.7906	17.3037	CDKN1B;TIMP1
TNF signaling pathway	2/112	0.0528695	0.437375	0	0	5.63182	16.5571	MAP3K8;CXCL2
Platelet activation	2/124	0.0632655	0.441915	0	0	5.0748	14.0085	APBB1IP;BTK
Osteoclast differentiation	2/127	0.0659651	0.441915	0	0	4.95225	13.4633	FCGR3B;BTK
MAPK signaling pathway	3/294	0.0732283	0.441915	0	0	3.21437	8.40291	MAP3K1;MAP3K8;EREG
Measles	2/139	0.077135	0.441915	0	0	4.51574	11.5702	CDKN1B;RCHY1
Ubiquitin mediated proteolysis	2/140	0.0780915	0.441915	0	0	4.48279	11.4306	MAP3K1;RCHY1
MicroRNAs in cancer	3/310	0.0828279	0.441915	0	0	3.04436	7.58348	CDKN1B;CCNG1;THBS1
Human papillomavirus infection	3/331	0.0962055	0.441915	0	0	2.8464	6.66419	CDKN1B;RBPJ;THBS1
Primary immunodeficiency	1/38	0.118141	0.441915	0	0	8.27318	17.6705	BTK
Tuberculosis	2/180	0.119097	0.441915	0	0	3.4684	7.38013	FCGR3B;CLEC7A
Bladder cancer	1/41	0.12686	0.441915	0	0	7.65154	15.7979	THBS1
Neutrophil extracellular trap formation	2/189	0.128948	0.441915	0	0	3.29997	6.75946	FCGR3B;CLEC7A
Chemokine signaling pathway	2/192	0.132275	0.441915	0	0	3.24737	6.56902	GNG10;CXCL2
Kaposi sarcoma-associated herpesvirus infection	2/193	0.133388	0.441915	0	0	3.2302	6.50723	GNG10;CXCL2
Viral carcinogenesis	2/203	0.144635	0.441915	0	0	3.06794	5.93199	CDKN1B;RBPJ
Malaria	1/50	0.152509	0.441915	0	0	6.24333	11.7408	THBS1
Rap1 signaling pathway	2/210	0.152624	0.441915	0	0	2.96364	5.57098	APBB1IP;THBS1
Notch signaling pathway	1/59	0.177416	0.441915	0	0	5.27215	9.11689	RBPJ
Viral myocarditis	1/60	0.180139	0.441915	0	0	5.18253	8.88299	CD55
Fc epsilon RI signaling pathway	1/68	0.201602	0.441915	0	0	4.56188	7.30566	BTK
Epithelial cell signaling in Helicobacter pylori infection	1/70	0.206881	0.441915	0	0	4.42921	6.97871	CXCL2
RIG-I-like receptor signaling pathway	1/70	0.206881	0.441915	0	0	4.42921	6.97871	MAP3K1
Chronic myeloid leukemia	1/76	0.222512	0.441915	0	0	4.07364	6.12176	CDKN1B
Leishmaniasis	1/77	0.225088	0.441915	0	0	4.01984	5.99465	FCGR3B
B cell receptor signaling pathway	1/81	0.235306	0.441915	0	0	3.81808	5.52426	BTK
Complement and coagulation cascades	1/85	0.245391	0.441915	0	0	3.63553	5.10756	CD55
Colorectal cancer	1/86	0.247892	0.441915	0	0	3.59258	5.01079	EREG
ECM-receptor interaction	1/88	0.252869	0.441915	0	0	3.50964	4.82534	THBS1
GABAergic synapse	1/89	0.255346	0.441915	0	0	3.46958	4.73645	GNG10
Morphine addiction	1/91	0.260274	0.441915	0	0	3.39214	4.56588	GNG10
Small cell lung cancer	1/92	0.262727	0.441915	0	0	3.35469	4.48402	CDKN1B
Th1 and Th2 cell differentiation	1/92	0.262727	0.441915	0	0	3.35469	4.48402	RBPJ
GnRH signaling pathway	1/93	0.265171	0.441915	0	0	3.31806	4.40433	MAP3K1
Rheumatoid arthritis	1/93	0.265171	0.441915	0	0	3.31806	4.40433	CXCL2
IL-17 signaling pathway	1/94	0.267607	0.441915	0	0	3.28222	4.32673	CXCL2
TGF-beta signaling pathway	1/94	0.267607	0.441915	0	0	3.28222	4.32673	THBS1
Staphylococcus aureus infection	1/95	0.270035	0.441915	0	0	3.24714	4.25116	FCGR3B
Circadian entrainment	1/97	0.274868	0.441915	0	0	3.17917	4.10578	GNG10
Fc gamma R-mediated phagocytosis	1/97	0.274868	0.441915	0	0	3.17917	4.10578	FCGR3B
Prostate cancer	1/97	0.274868	0.441915	0	0	3.17917	4.10578	CDKN1B
Choline metabolism in cancer	1/98	0.277273	0.441915	0	0	3.14623	4.03584	GPCPD1
Glycerophospholipid metabolism	1/98	0.277273	0.441915	0	0	3.14623	4.03584	GPCPD1
Hematopoietic cell lineage	1/99	0.27967	0.441915	0	0	3.11397	3.96766	CD55
AGE-RAGE signaling pathway in diabetic complications	1/100	0.282059	0.441915	0	0	3.08236	3.90116	CDKN1B
Viral protein interaction with cytokine and cytokine receptor	1/100	0.282059	0.441915	0	0	3.08236	3.90116	CXCL2
Amoebiasis	1/102	0.286813	0.441915	0	0	3.02102	3.77303	CXCL2
Longevity regulating pathway	1/102	0.286813	0.441915	0	0	3.02102	3.77303	SESN1
T cell receptor signaling pathway	1/104	0.291536	0.441915	0	0	2.96206	3.65101	MAP3K8
Toll-like receptor signaling pathway	1/104	0.291536	0.441915	0	0	2.96206	3.65101	MAP3K8
C-type lectin receptor signaling pathway	1/104	0.291536	0.441915	0	0	2.96206	3.65101	CLEC7A
Parathyroid hormone synthesis, secretion and action	1/106	0.296229	0.441915	0	0	2.90535	3.53471	MMP25
Serotonergic synapse	1/113	0.312413	0.447457	0	0	2.7228	3.16778	GNG10
Cholinergic synapse	1/113	0.312413	0.447457	0	0	2.7228	3.16778	GNG10
Glutamatergic synapse	1/114	0.314695	0.447457	0	0	2.69857	3.11995	GNG10
Neurotrophin signaling pathway	1/119	0.325993	0.449059	0	0	2.58357	2.89587	MAP3K1
Growth hormone synthesis, secretion and action	1/119	0.325993	0.449059	0	0	2.58357	2.89587	MAP3K1
Cell cycle	1/124	0.337108	0.449059	0	0	2.47792	2.69437	CDKN1B
Relaxin signaling pathway	1/129	0.348042	0.449059	0	0	2.38053	2.51248	GNG10
Natural killer cell mediated cytotoxicity	1/131	0.352366	0.449059	0	0	2.34367	2.44464	FCGR3B
FoxO signaling pathway	1/131	0.352366	0.449059	0	0	2.34367	2.44464	CDKN1B
Dopaminergic synapse	1/132	0.354517	0.449059	0	0	2.32566	2.4117	GNG10
Systemic lupus erythematosus	1/135	0.360929	0.449059	0	0	2.27325	2.31661	FCGR3B
Apelin signaling pathway	1/137	0.365169	0.449059	0	0	2.23959	2.25616	GNG10
Autophagy	1/137	0.365169	0.449059	0	0	2.23959	2.25616	VMP1
Spinocerebellar ataxia	1/143	0.377722	0.458303	0	0	2.14431	2.0877	RBPJ
Retrograde endocannabinoid signaling	1/148	0.387996	0.460945	0	0	2.07085	1.9606	GNG10
Gastric cancer	1/149	0.390031	0.460945	0	0	2.05676	1.9365	CDKN1B
Cushing syndrome	1/155	0.402099	0.469116	0	0	1.97602	1.80027	CDKN1B
Hepatitis B	1/162	0.415883	0.479055	0	0	1.88944	1.6577	MAP3K1
Tight junction	1/169	0.429353	0.488389	0	0	1.81007	1.53037	MAP3K1
NOD-like receptor signaling pathway	1/181	0.451737	0.507507	0	0	1.68838	1.34168	CXCL2
Alcoholism	1/186	0.460806	0.511382	0	0	1.64233	1.27244	GNG10
Focal adhesion	1/201	0.487136	0.534089	0	0	1.518	1.09176	THBS1
Proteoglycans in cancer	1/205	0.493941	0.535103	0	0	1.48793	1.0495	THBS1
Human immunodeficiency virus 1 infection	1/212	0.505637	0.538489	0	0	1.43806	0.980667	GNG10
Lipid and atherosclerosis	1/215	0.510567	0.538489	0	0	1.41769	0.953015	CXCL2
Human T-cell leukemia virus 1 infection	1/219	0.517066	0.538489	0	0	1.39139	0.917741	MAP3K1
Pathways in cancer	2/531	0.526265	0.538489	0	0	1.14633	0.735884	GNG10;CDKN1B
Human cytomegalovirus infection	1/225	0.526654	0.538489	0	0	1.35371	0.868012	GNG10
Ras signaling pathway	1/232	0.537605	0.543578	0	0	1.31222	0.814406	GNG10
Cytokine-cytokine receptor interaction	1/295	0.625573	0.625573	0	0	1.02773	0.482097	CXCL2

## Sheet: Supplementary Table 4
Id	Label	Degree	Betweenness	Expression
283131	NEAT1	197	17648.6	0
378938	MALAT1	197	17108.4	0
4778	NFE2	124	6860.19	0
26959	HBP1	86	5105.56	0
1604	CD55	74	2492.49	0
1027	CDKN1B	65	2181.6	0
1326	MAP3K8	61	1537.65	0
4739	NEDD9	58	2412.77	0
57018	CCNL1	50	1368.71	0
8013	NR4A3	49	1401.65	0
54206	ERRFI1	47	1480.92	0
22890	ZBTB1	43	1388.65	0
2920	CXCL2	43	924.82	0
81671	VMP1	42	1340.24	0
4783	NFIL3	41	1674.59	0
64386	MMP25	38	1191.97	0
905	CCNT2	37	1304.29	0
1195	CLK1	33	1328.85	0
3516	RBPJ	32	1146.67	0
339318	ZNF181	31	584.67	0
10308	ZNF267	29	326.6	0
64112	MOAP1	28	464.81	0
51282	SCAND1	26	876.03	0
3188	HNRNPH2	26	299.78	0
4214	MAP3K1	26	269.42	0
3475	IFRD1	25	413.92	0
221037	JMJD1C	24	299.11	0
900	CCNG1	24	288.38	0
695	BTK	24	257.79	0
55900	ZNF302	20	1515.78	0
6049	RNF6	20	189.04	0
57396	CLK4	20	170.39	0
4090	SMAD5	19	550.39	0
1105	CHD1	19	406.8	0
2215	FCGR3B	19	121.66	0
7559	ZNF12	18	1024.81	0
56897	WRNIP1	16	522.57	0
2551	GABPA	16	505.36	0
466	ATF1	16	452.3	0
3659	IRF1	16	349.68	0
8819	SAP30	16	342.27	0
10765	KDM5B	16	342.27	0
23133	PHF8	16	342.27	0
7057	THBS1	16	285.98	0
25898	RCHY1	16	160.92	0
9044	BTAF1	16	158.29	0
2961	GTF2E2	15	305.6	0
4798	NFRKB	15	249.52	0
64092	SAMSN1	15	77.63	0
7572	ZNF24	14	410.39	0
2962	GTF2F1	14	305.28	0
5437	POLR2H	14	259.65	0
6879	TAF7	13	329.96	0
27107	ZBTB11	13	317.02	0
5978	REST	13	288.78	0
25977	NECAP1	13	159.46	0
26953	RANBP6	13	100.42	0
58491	ZNF71	12	467.13	0
5199	CFP	12	391.84	0
51157	ZNF580	12	293.15	0
7027	TFDP1	12	220.99	0
55810	FOXJ2	12	188.58	0
10589	DRAP1	12	164.24	0
8848	TSC22D1	12	36.28	0
79618	HMBOX1	11	337.73	0
1385	CREB1	11	267.27	0
10155	TRIM28	11	239.48	0
473	RERE	11	197.76	0
8061	FOSL1	11	197.76	0
10168	ZNF197	11	197.76	0
63925	ZNF335	11	188.84	0
84146	ZNF644	11	186.4	0
8648	NCOA1	11	179.26	0
2002	ELK1	11	178.99	0
5430	POLR2A	11	133.33	0
7182	NR2C2	11	90.93	0
2069	EREG	11	75.75	0
6515	SLC2A3	11	39.45	0
4150	MAZ	10	358.23	0
10608	MXD4	10	289.37	0
54815	GATAD2A	10	205.15	0
467	ATF3	10	176.52	0
25942	SIN3A	10	163.79	0
3662	IRF4	10	159.71	0
1958	EGR1	10	159.71	0
2305	FOXM1	10	159.71	0
4899	NRF1	10	156.31	0
9611	NCOR1	10	151.32	0
83855	KLF16	10	143.68	0
7549	ZNF2	10	123.95	0
55892	MYNN	10	110.06	0
51742	ARID4B	10	91.71	0
27244	SESN1	10	54.5	0
7076	TIMP1	9	379.73	0
4298	MLLT1	9	227.6	0
9324	HMGN3	9	182.9	0
8625	RFXANK	9	172.49	0
10009	ZBTB33	9	144.07	0
4774	NFIA	9	124.79	0
90993	CREB3L1	9	123.92	0
2063	NR2F6	9	116.91	0
2118	ETV4	9	106.83	0
57684	ZBTB26	9	103.1	0
7543	ZFX	9	102.95	0
4209	MEF2D	9	98.93	0
1997	ELF1	9	91.24	0
6257	RXRB	9	90.78	0
3068	HDGF	9	67.24	0
3399	ID3	8	262.76	0
5089	PBX2	8	251	0
10363	HMG20A	8	236.03	0
7490	WT1	8	215.67	0
6935	ZEB1	8	168.21	0
7728	ZNF175	8	151.21	0
84684	INSM2	8	116.65	0
6667	SP1	8	116.55	0
6749	SSRP1	8	115.27	0
7629	ZNF76	8	110.88	0
4802	NFYC	8	107.18	0
7030	TFE3	8	102.64	0
64919	BCL11B	8	93.37	0
7539	ZFP37	8	92.08	0
8462	KLF11	8	91.44	0
8609	KLF7	8	85.68	0
9580	SOX13	8	80.64	0
687	KLF9	8	77.44	0
2624	GATA2	8	75.88	0
51548	SIRT6	8	74.87	0
6597	SMARCA4	8	74.87	0
10194	TSHZ1	8	70.03	0
5927	KDM5A	8	63.84	0
25799	ZNF324	8	57.15	0
51566	ARMCX3	8	17.64	0
55734	ZFP64	7	213.92	0
865	CBFB	7	202.25	0
639	PRDM1	7	164.38	0
83746	L3MBTL2	7	133.76	0
3727	JUND	7	127.18	0
7068	THRB	7	119.93	0
84905	ZNF341	7	113.58	0
115560	ZNF501	7	111.91	0
30009	TBX21	7	71.43	0
6670	SP3	7	69.34	0
4152	MBD1	7	67.16	0
2355	FOSL2	7	65.02	0
22882	ZHX2	7	64.39	0
3280	HES1	7	63.76	0
5914	RARA	7	62.77	0
1054	CEBPG	7	59.22	0
9219	MTA2	7	56.78	0
1875	E2F5	7	56.01	0
8467	SMARCA5	7	56.01	0
5885	RAD21	7	55.93	0
55769	ZNF83	7	54.25	0
84911	ZNF382	7	51.37	0
57492	ARID1B	7	50.48	0
10664	CTCF	7	48.31	0
6605	SMARCE1	7	46.42	0
54518	APBB1IP	7	36.2	0
92342	METTL18	7	14.4	0
4286	MITF	6	185.27	0
2101	ESRRA	6	156.06	0
9831	ZNF623	6	154.58	0
51341	ZBTB7A	6	118.6	0
604	BCL6	6	108	0
405	ARNT	6	97.55	0
11279	KLF8	6	79.53	0
84124	ZNF394	6	78.94	0
6932	TCF7	6	78.34	0
7528	YY1	6	74.78	0
5468	PPARG	6	69.28	0
6660	SOX5	6	67.83	0
5371	PML	6	59.42	0
7392	USF2	6	59.24	0
2626	GATA4	6	57.85	0
4089	SMAD4	6	56.71	0
8553	BHLHE40	6	56.5	0
6829	SUPT5H	6	55.78	0
3065	HDAC1	6	53.88	0
54880	BCOR	6	51.63	0
23764	MAFF	6	51.51	0
60436	TGIF2	6	50.12	0
11218	DDX20	6	45.83	0
2738	GLI4	6	45.05	0
10320	IKZF1	6	43.49	0
3164	NR4A1	6	42.08	0
571	BACH1	6	38.98	0
83881	MIXL1	6	38.98	0
9967	THRAP3	6	38.68	0
80108	ZFP2	6	37.85	0
1390	CREM	6	35.88	0
51176	LEF1	6	32.74	0
8805	TRIM24	6	32.67	0
10488	CREB3	6	31.67	0
1999	ELF3	6	31.37	0
8726	EED	6	30.83	0
9923	ZBTB40	6	29.31	0
10661	KLF1	6	26.39	0
1316	KLF6	6	23.93	0
2146	EZH2	5	413.91	0
7566	ZNF18	5	117.92	0
3090	HIC1	5	110.44	0
3726	JUNB	5	104.3	0
1959	EGR2	5	99.08	0
6668	SP2	5	70.02	0
5888	RAD51	5	52.15	0
57459	GATAD2B	5	46.18	0
10127	ZNF263	5	46.14	0
121340	SP7	5	44.65	0
7675	ZNF121	5	44.12	0
3054	HCFC1	5	42.58	0
51621	KLF13	5	37.95	0
53335	BCL11A	5	36.4	0
2033	EP300	5	36.27	0
6945	MLX	5	35.44	0
171017	ZNF384	5	34.31	0
8932	MBD2	5	31.98	0
2958	GTF2A2	5	31.35	0
83463	MXD3	5	31.22	0
1523	CUX1	5	29.32	0
468	ATF4	5	28.38	0
4609	MYC	5	26.28	0
7975	MAFK	5	21.25	0
51385	ZNF589	5	21.2	0
201514	ZNF584	5	20.9	0
988	CDC5L	5	20.65	0
57798	GATAD1	5	20.39	0
7709	ZBTB17	5	18.21	0
3171	FOXA3	5	18.02	0
7003	TEAD1	5	17	0
7586	ZKSCAN1	5	16.98	0
5977	DPF2	5	16.13	0
1051	CEBPB	5	11.01	0
7025	NR2F1	5	10.98	0
7026	NR2F2	4	50.39	0
55145	THAP1	4	50.39	0
162963	ZNF610	4	44.56	0
8418	CMAHP	4	38.93	0
1879	EBF1	4	35.02	0
7756	ZNF207	4	34.69	0
1487	CTBP1	4	33.14	0
2113	ETS1	4	32.41	0
7023	TFAP4	4	29.84	0
10362	HMG20B	4	29.84	0
148156	ZNF558	4	29.25	0
1106	CHD2	4	27.25	0
56980	PRDM10	4	26.89	0
51193	ZNF639	4	26.72	0
864	RUNX3	4	25.96	0
6688	SPI1	4	25.96	0
148979	GLIS1	4	24.83	0
23435	TARDBP	4	24.4	0
57504	MTA3	4	20.43	0
4772	NFATC1	4	20.43	0
55929	DMAP1	4	19.1	0
5991	RFX3	4	18.85	0
2959	GTF2B	4	17.98	0
1786	DNMT1	4	17	0
4605	MYBL2	4	16.77	0
8930	MBD4	4	16.77	0
3174	HNF4G	4	16.77	0
9126	SMC3	4	15.18	0
6045	RNF2	4	14.94	0
10346	TRIM22	4	13.69	0
23394	ADNP	4	13.33	0
5970	RELA	4	12.53	0
6774	STAT3	4	11.96	0
6886	TAL1	4	11.82	0
1050	CEBPA	4	8.94	0
3660	IRF2	4	3.2	0
2625	GATA3	4	1.88	0
9869	SETDB1	3	36.78	0
11244	ZHX1	3	27.21	0
8187	ZNF239	3	24.18	0
7391	USF1	3	18.22	0
7799	PRDM2	3	17.97	0
9112	MTA1	3	13.47	0
6926	TBX3	3	12.38	0
5452	POU2F2	3	11.51	0
23309	SIN3B	3	11.42	0
85508	SCRT2	3	11	0
4841	NONO	3	9.82	0
4097	MAFG	3	9.82	0
11083	DIDO1	3	9.77	0
3087	HHEX	3	9.71	0
9314	KLF4	3	9.7	0
4782	NFIC	3	9.62	0
283248	RCOR2	3	8.89	0
55628	ZNF407	3	8.46	0
167465	ZNF366	3	8.07	0
23028	KDM1A	3	7.45	0
4780	NFE2L2	3	6.64	0
5989	RFX1	3	6.44	0
8328	GFI1B	3	5.92	0
94039	ZNF101	3	5.44	0
1488	CTBP2	3	4.14	0
55279	ZNF654	3	1.81	0
23090	ZNF423	3	1.69	0
90780	PYGO2	3	1.69	0
861	RUNX1	3	1.69	0
2115	ETV1	3	1.69	0
22850	ADNP2	3	1.47	0
388561	ZNF761	3	1.3	0
3607	FOXK2	2	25.99	0
10013	HDAC6	2	9.77	0
3066	HDAC2	2	9.77	0
284306	ZNF547	2	5.67	0
92285	ZNF585B	2	5.46	0
284119	PTRF	2	5.15	0
9422	ZNF264	2	4.8	0
5316	PKNOX1	2	4.08	0
7553	ZNF7	2	2.89	0
3131	HLF	2	2.89	0
23186	RCOR1	2	2.54	0
7004	TEAD4	2	2.12	0
3170	FOXA2	2	2.12	0
1052	CEBPD	2	2.12	0
84450	ZNF512	2	2	0
83482	SCRT1	2	1.98	0
55636	CHD7	2	1.69	0
10891	PPARGC1A	2	1.69	0
4602	MYB	2	1.69	0
7468	WHSC1	2	1.69	0
3297	HSF1	2	1.69	0
8463	TEAD2	2	1.64	0
7005	TEAD3	2	1.57	0
4149	MAX	2	1.19	0
2353	FOS	2	1.04	0
146722	CD300LF	2	0.48	0
2790	GNG10	2	0.47	0
10406	WFDC2	2	0.33	0
6929	TCF3	2	0	0
6776	STAT5A	2	0	0
79718	TBL1XR1	2	0	0
7881	KCNAB1	1	0	0
1874	E2F4	1	0	0
7554	ZNF8	1	0	0
121274	ZNF641	1	0	0
1386	ATF2	1	0	0
55869	HDAC8	1	0	0
6908	TBP	1	0	0
10153	CEBPZ	1	0	0
2648	KAT2A	1	0	0
26205	GMEB2	1	0	0
4601	MXI1	1	0	0
6934	TCF7L2	1	0	0
6721	SREBF2	1	0	0
4208	MEF2C	1	0	0
4205	MEF2A	1	0	0
6720	SREBF1	1	0	0
7913	DEK	1	0	0
3725	JUN	1	0	0
7764	ZNF217	1	0	0
7702	ZNF143	1	0	0
9232	PTTG1	1	0	0
23512	SUZ12	1	0	0
6772	STAT1	1	0	0
672	BRCA1	1	0	0
2120	ETV6	1	0	0
84662	GLIS2	1	0	0
9640	ZNF592	1	0	0
51804	SIX4	1	0	0
10782	ZNF274	1	0	0
286128	ZFP41	1	0	0
7699	ZNF140	1	0	0
7697	ZNF138	1	0	0

## Sheet: Supplementary Table 5
Id	Label	Degree	Betweenness	Expression
1027	CDKN1B	146	122489	0
285172	FAM126B	141	122715	0
7057	THBS1	95	73850.8	0
2069	EREG	86	64310.1	0
905	CCNT2	82	58020.8	0
900	CCNG1	81	64236.9	0
3516	RBPJ	81	56290.2	0
7559	ZNF12	77	59372.4	0
1604	CD55	71	56988.3	0
26959	HBP1	69	38242.4	0
27244	SESN1	65	43994.5	0
26953	RANBP6	54	28703.3	0
10308	ZNF267	53	30564.6	0
81671	VMP1	50	40008.6	0
6515	SLC2A3	47	34951.3	0
3475	IFRD1	45	30098.2	0
6049	RNF6	40	25601.8	0
4214	MAP3K1	40	16166.1	0
221037	JMJD1C	39	26106.1	0
54206	ERRFI1	34	17899.6	0
64581	CLEC7A	33	17131	0
64112	MOAP1	33	16804.8	0
57396	CLK4	30	19108	0
8013	NR4A3	29	20638.3	0
4739	NEDD9	26	18504.1	0
1105	CHD1	26	17562.1	0
57018	CCNL1	24	9162.93	0
7076	TIMP1	22	14417.9	0
25977	NECAP1	20	10559.5	0
25832	NBPF14	17	9608.26	0
56261	GPCPD1	17	7240.34	0
55279	ZNF654	16	6467.14	0
339318	ZNF181	16	3094.52	0
8848	TSC22D1	15	11629.7	0
220869	CBWD5	15	7601.54	0
378938	MALAT1	13	4433.21	0
22850	ADNP2	12	7323.48	0
1326	MAP3K8	10	4542.38	0
MIMAT0000069	hsa-mir-16-5p	9	15482	0
MIMAT0000222	hsa-mir-192-5p	9	14807.8	0
MIMAT0000765	hsa-mir-335-5p	9	6108.75	0
4065	LY75	9	4993.55	0
2215	FCGR3B	9	4553.59	0
MIMAT0000063	hsa-let-7b-5p	8	18523.8	0
MIMAT0000083	hsa-mir-26b-5p	8	15882.7	0
MIMAT0000096	hsa-mir-98-5p	8	10652.9	0
MIMAT0000422	hsa-mir-124-3p	8	9770.98	0
MIMAT0000092	hsa-mir-92a-3p	8	8862.5	0
7881	KCNAB1	8	2032.54	0
MIMAT0017986	hsa-mir-3609	7	11985.6	0
MIMAT0000070	hsa-mir-17-5p	7	9948.4	0
MIMAT0000076	hsa-mir-21-5p	7	7403.15	0
MIMAT0000256	hsa-mir-181a-5p	6	14107.6	0
MIMAT0000080	hsa-mir-24-3p	6	13197.5	0
MIMAT0016912	hsa-mir-4282	6	10533.1	0
MIMAT0000062	hsa-let-7a-5p	6	8758.01	0
MIMAT0000103	hsa-mir-106a-5p	6	8184.54	0
MIMAT0000075	hsa-mir-20a-5p	6	8183.27	0
MIMAT0018972	hsa-mir-548ah-5p	6	7997.6	0
MIMAT0000090	hsa-mir-32-5p	6	5208.64	0
MIMAT0003218	hsa-mir-92b-3p	6	5208.64	0
MIMAT0000073	hsa-mir-19a-3p	6	4836.65	0
MIMAT0000074	hsa-mir-19b-3p	6	4836.65	0
695	BTK	6	4588.18	0
MIMAT0000272	hsa-mir-215-5p	6	4063.67	0
9044	BTAF1	6	899.03	0
MIMAT0000681	hsa-mir-29c-3p	5	5653.39	0
MIMAT0026482	hsa-mir-190a-3p	5	5075.13	0
MIMAT0000081	hsa-mir-25-3p	5	4497.32	0
MIMAT0025451	hsa-mir-6499-3p	5	4487.93	0
MIMAT0000086	hsa-mir-29a-3p	5	4467.46	0
MIMAT0000646	hsa-mir-155-5p	5	4385.81	0
MIMAT0017991	hsa-mir-3613-3p	5	3965.32	0
MIMAT0000093	hsa-mir-93-5p	5	3892.31	0
MIMAT0000680	hsa-mir-106b-5p	5	3892.31	0
MIMAT0001413	hsa-mir-20b-5p	5	3892.31	0
MIMAT0002836	hsa-mir-526b-3p	5	3892.31	0
MIMAT0002853	hsa-mir-519d-3p	5	3892.31	0
MIMAT0000255	hsa-mir-34a-5p	5	3475.63	0
MIMAT0000318	hsa-mir-200b-3p	5	3336.36	0
MIMAT0000617	hsa-mir-200c-3p	5	3336.36	0
MIMAT0001536	hsa-mir-429	5	3336.36	0
MIMAT0000728	hsa-mir-375	5	3093.96	0
MIMAT0000253	hsa-mir-10a-5p	5	2057.17	0
MIMAT0000417	hsa-mir-15b-5p	5	1878.57	0
2920	CXCL2	5	1393.42	0
MIMAT0004801	hsa-mir-590-3p	4	9520.77	0
MIMAT0003886	hsa-mir-769-5p	4	5361.33	0
MIMAT0000088	hsa-mir-30a-3p	4	4893.63	0
MIMAT0015009	hsa-mir-548t-5p	4	4591.54	0
MIMAT0025456	hsa-mir-548az-5p	4	4591.54	0
MIMAT0000066	hsa-let-7e-5p	4	4401.23	0
MIMAT0000275	hsa-mir-218-5p	4	4051.74	0
MIMAT0021045	hsa-mir-5011-5p	4	3920.83	0
MIMAT0004689	hsa-mir-377-5p	4	3448.87	0
MIMAT0023711	hsa-mir-6086	4	3448.87	0
MIMAT0000082	hsa-mir-26a-5p	4	3146.4	0
MIMAT0000254	hsa-mir-10b-5p	4	3136.79	0
MIMAT0000100	hsa-mir-29b-3p	4	2968.33	0
MIMAT0000064	hsa-let-7c-5p	4	2924.45	0
MIMAT0000419	hsa-mir-27b-3p	4	2919.62	0
MIMAT0000426	hsa-mir-132-3p	4	2754.67	0
MIMAT0025478	hsa-mir-6511a-5p	4	2733.54	0
MIMAT0026917	hsa-mir-1910-3p	4	2733.54	0
MIMAT0000072	hsa-mir-18a-5p	4	2645.29	0
MIMAT0006767	hsa-mir-1827	4	2585.39	0
MIMAT0005886	hsa-mir-1297	4	2179.56	0
MIMAT0003323	hsa-mir-548d-3p	4	1991.61	0
MIMAT0018446	hsa-mir-548z	4	1991.61	0
MIMAT0018938	hsa-mir-548ac	4	1991.61	0
MIMAT0022723	hsa-mir-548h-3p	4	1991.61	0
MIMAT0035704	hsa-mir-548bb-3p	4	1991.61	0
MIMAT0000252	hsa-mir-7-5p	4	1961.64	0
MIMAT0000716	hsa-mir-302c-5p	4	1663.53	0
MIMAT0015012	hsa-mir-3143	4	1663.53	0
MIMAT0026744	hsa-mir-1252-3p	4	1644.73	0
MIMAT0000068	hsa-mir-15a-5p	4	1631.16	0
MIMAT0000461	hsa-mir-195-5p	4	1631.16	0
MIMAT0000441	hsa-mir-9-5p	4	1560.58	0
MIMAT0000456	hsa-mir-186-5p	4	1462.94	0
51566	ARMCX3	4	1253.89	0
MIMAT0000707	hsa-mir-363-3p	4	1183.67	0
MIMAT0000719	hsa-mir-367-3p	4	1183.67	0
MIMAT0004777	hsa-mir-513a-3p	4	818.49	0
MIMAT0022728	hsa-mir-513c-3p	4	818.49	0
MIMAT0022965	hsa-mir-3606-3p	4	818.49	0
MIMAT0015021	hsa-mir-3148	3	4708.22	0
MIMAT0019910	hsa-mir-4762-5p	3	3731.62	0
MIMAT0025484	hsa-mir-6514-5p	3	3503.96	0
MIMAT0024597	hsa-mir-6124	3	3112.88	0
MIMAT0003888	hsa-mir-766-3p	3	3102.05	0
MIMAT0025465	hsa-mir-6504-3p	3	2916.86	0
MIMAT0022945	hsa-mir-1236-5p	3	2728.61	0
MIMAT0005917	hsa-mir-548m	3	2602.16	0
MIMAT0026624	hsa-mir-651-3p	3	2602.16	0
MIMAT0000717	hsa-mir-302c-3p	3	2569.37	0
MIMAT0000095	hsa-mir-96-5p	3	2508.3	0
MIMAT0005932	hsa-mir-302f	3	2482.79	0
MIMAT0004490	hsa-mir-19a-5p	3	2398.83	0
MIMAT0004703	hsa-mir-335-3p	3	2379.99	0
MIMAT0000243	hsa-mir-148a-3p	3	2279.82	0
MIMAT0000227	hsa-mir-197-3p	3	2258.03	0
MIMAT0005916	hsa-mir-548n	3	2250.51	0
MIMAT0000434	hsa-mir-142-3p	3	2215.63	0
MIMAT0016902	hsa-mir-4272	3	2215.36	0
MIMAT0000418	hsa-mir-23b-3p	3	2164.57	0
MIMAT0019726	hsa-mir-4659a-5p	3	2160.12	0
MIMAT0019733	hsa-mir-4659b-5p	3	2160.12	0
MIMAT0004946	hsa-mir-744-3p	3	2128.93	0
MIMAT0019232	hsa-mir-4423-5p	3	2128.93	0
MIMAT0025458	hsa-mir-6501-5p	3	2128.93	0
MIMAT0027599	hsa-mir-6849-3p	3	2110.55	0
MIMAT0027519	hsa-mir-6809-3p	3	2073.96	0
MIMAT0000693	hsa-mir-30e-3p	3	1995.32	0
MIMAT0004551	hsa-mir-30d-3p	3	1995.32	0
MIMAT0022468	hsa-mir-5680	3	1958.47	0
MIMAT0025470	hsa-mir-6507-5p	3	1872.48	0
MIMAT0000421	hsa-mir-122-5p	3	1755.02	0
MIMAT0019933	hsa-mir-4776-3p	3	1717.5	0
MIMAT0001532	hsa-mir-448	3	1712.33	0
MIMAT0004609	hsa-mir-149-3p	3	1670.65	0
MIMAT0019849	hsa-mir-4728-5p	3	1670.65	0
MIMAT0027470	hsa-mir-6785-5p	3	1670.65	0
MIMAT0027666	hsa-mir-6883-5p	3	1670.65	0
MIMAT0000755	hsa-mir-323a-3p	3	1581.03	0
MIMAT0000087	hsa-mir-30a-5p	3	1576.64	0
MIMAT0020603	hsa-mir-5096	3	1575.59	0
MIMAT0000448	hsa-mir-136-5p	3	1556.82	0
MIMAT0022299	hsa-mir-5590-5p	3	1548.3	0
MIMAT0030018	hsa-mir-7703	3	1520.26	0
MIMAT0030427	hsa-mir-7852-3p	3	1437.68	0
MIMAT0002171	hsa-mir-410-3p	3	1432.2	0
MIMAT0000416	hsa-mir-1-3p	3	1387.25	0
MIMAT0000067	hsa-let-7f-5p	3	1254.85	0
MIMAT0018992	hsa-mir-4465	3	1185.03	0
MIMAT0022490	hsa-mir-5697	3	1185.03	0
MIMAT0003318	hsa-mir-648	3	1166.02	0
MIMAT0022714	hsa-mir-766-5p	3	1166.02	0
MIMAT0002869	hsa-mir-519a-3p	3	1112.67	0
MIMAT0019953	hsa-mir-2467-3p	3	1073.72	0
MIMAT0002888	hsa-mir-532-5p	3	1009.95	0
MIMAT0004481	hsa-let-7a-3p	3	992.95	0
MIMAT0004482	hsa-let-7b-3p	3	992.95	0
MIMAT0004486	hsa-let-7f-1-3p	3	992.95	0
MIMAT0022842	hsa-mir-98-3p	3	992.95	0
MIMAT0018083	hsa-mir-3662	3	965.29	0
MIMAT0019080	hsa-mir-4537	3	923.44	0
MIMAT0019971	hsa-mir-4796-3p	3	915.77	0
MIMAT0005793	hsa-mir-320c	3	903.95	0
MIMAT0022286	hsa-mir-5585-3p	3	902.57	0
MIMAT0015081	hsa-mir-548x-3p	3	877.13	0
MIMAT0018954	hsa-mir-548ae-3p	3	877.13	0
MIMAT0018990	hsa-mir-548aj-3p	3	877.13	0
MIMAT0019076	hsa-mir-548am-3p	3	877.13	0
MIMAT0020957	hsa-mir-548ah-3p	3	877.13	0
MIMAT0022264	hsa-mir-548aq-3p	3	877.13	0
MIMAT0026737	hsa-mir-548j-3p	3	877.13	0
MIMAT0000730	hsa-mir-377-3p	3	843.3	0
MIMAT0003327	hsa-mir-449b-5p	3	822.66	0
MIMAT0004603	hsa-mir-125b-2-3p	3	784.15	0
MIMAT0018000	hsa-mir-23c	3	764.62	0
MIMAT0000414	hsa-let-7g-5p	3	720.07	0
MIMAT0000510	hsa-mir-320a	3	719.53	0
MIMAT0000425	hsa-mir-130a-3p	3	650.51	0
MIMAT0000688	hsa-mir-301a-3p	3	650.51	0
MIMAT0000691	hsa-mir-130b-3p	3	650.51	0
MIMAT0003885	hsa-mir-454-3p	3	650.51	0
MIMAT0004958	hsa-mir-301b-3p	3	650.51	0
MIMAT0016844	hsa-mir-4295	3	650.51	0
MIMAT0018088	hsa-mir-3666	3	650.51	0
MIMAT0001341	hsa-mir-424-5p	3	642.52	0
MIMAT0002820	hsa-mir-497-5p	3	642.52	0
MIMAT0027578	hsa-mir-6838-5p	3	642.52	0
MIMAT0002876	hsa-mir-505-3p	3	618.63	0
MIMAT0016862	hsa-mir-4310	3	598.95	0
MIMAT0028224	hsa-mir-7157-5p	3	598.95	0
MIMAT0026480	hsa-mir-153-5p	3	556.99	0
MIMAT0022471	hsa-mir-548aw	3	393.94	0
MIMAT0022722	hsa-mir-548g-5p	3	393.94	0
MIMAT0022733	hsa-mir-548x-5p	3	393.94	0
MIMAT0022739	hsa-mir-548aj-5p	3	393.94	0
MIMAT0026638	hsa-mir-1468-3p	3	393.94	0
MIMAT0026739	hsa-mir-548f-5p	3	393.94	0
4783	NFIL3	3	176.25	0
MIMAT0000261	hsa-mir-183-5p	3	105.53	0
64092	SAMSN1	3	93.35	0
1195	CLK1	3	54.46	0
MIMAT0005904	hsa-mir-1253	2	3155.66	0
MIMAT0000442	hsa-mir-9-3p	2	2912.2	0
MIMAT0000098	hsa-mir-100-5p	2	2807.35	0
MIMAT0000267	hsa-mir-210-3p	2	2543.04	0
MIMAT0022494	hsa-mir-5701	2	2445.84	0
MIMAT0005459	hsa-mir-1224-3p	2	2390.54	0
MIMAT0002174	hsa-mir-484	2	2240	0
MIMAT0007882	hsa-mir-1909-5p	2	2210.57	0
MIMAT0019981	hsa-mir-4802-5p	2	1395.22	0
MIMAT0003252	hsa-mir-586	2	1358.55	0
MIMAT0027671	hsa-mir-6885-3p	2	1324.84	0
MIMAT0004612	hsa-mir-186-3p	2	1140.85	0
MIMAT0019876	hsa-mir-3591-5p	2	1135.31	0
64386	MMP25	2	1121	0
2790	GNG10	2	1121	0
3188	HNRNPH2	2	1121	0
MIMAT0004780	hsa-mir-532-3p	2	1121	0
MIMAT0035542	hsa-mir-9500	2	1047.26	0
MIMAT0019042	hsa-mir-4506	2	1024.69	0
MIMAT0026749	hsa-mir-513b-3p	2	992.57	0
MIMAT0004553	hsa-mir-7-1-3p	2	978.14	0
MIMAT0004554	hsa-mir-7-2-3p	2	978.14	0
MIMAT0015066	hsa-mir-3065-5p	2	978.14	0
MIMAT0018981	hsa-mir-4459	2	949.48	0
MIMAT0018198	hsa-mir-3923	2	918.35	0
MIMAT0031180	hsa-mir-7977	2	890.64	0
MIMAT0019954	hsa-mir-4786-5p	2	848.38	0
MIMAT0022282	hsa-mir-5583-3p	2	842.01	0
MIMAT0019067	hsa-mir-4528	2	838.44	0
MIMAT0027669	hsa-mir-6884-3p	2	815.24	0
MIMAT0003235	hsa-mir-570-3p	2	807.2	0
MIMAT0000727	hsa-mir-374a-5p	2	783.91	0
MIMAT0000447	hsa-mir-134-5p	2	781.89	0
MIMAT0014980	hsa-mir-3118	2	781.89	0
MIMAT0025481	hsa-mir-6512-3p	2	781.89	0
MIMAT0027345	hsa-mir-6720-5p	2	781.89	0
MIMAT0003332	hsa-mir-656-3p	2	768.09	0
MIMAT0030987	hsa-mir-8060	2	749.22	0
MIMAT0032116	hsa-mir-4485-5p	2	740.67	0
MIMAT0003275	hsa-mir-607	2	733.6	0
MIMAT0018094	hsa-mir-3671	2	733.6	0
MIMAT0019767	hsa-mir-4682	2	733.6	0
MIMAT0026473	hsa-mir-95-5p	2	733.6	0
MIMAT0005956	hsa-mir-1324	2	732.39	0
MIMAT0018956	hsa-mir-4438	2	731.65	0
MIMAT0020600	hsa-mir-5095	2	731.65	0
MIMAT0027514	hsa-mir-6807-5p	2	731.65	0
MIMAT0028213	hsa-mir-7151-3p	2	731.65	0
MIMAT0019935	hsa-mir-4777-3p	2	718.42	0
MIMAT0003285	hsa-mir-548c-3p	2	702.15	0
MIMAT0000460	hsa-mir-194-5p	2	697.17	0
MIMAT0019797	hsa-mir-4700-3p	2	697.17	0
MIMAT0004491	hsa-mir-19b-1-5p	2	695.42	0
MIMAT0004492	hsa-mir-19b-2-5p	2	695.42	0
MIMAT0031008	hsa-mir-8081	2	675.39	0
MIMAT0004679	hsa-mir-296-3p	2	667.85	0
MIMAT0003271	hsa-mir-603	2	666.48	0
MIMAT0019230	hsa-mir-3942-3p	2	666.48	0
MIMAT0033692	hsa-mir-8485	2	666.48	0
MIMAT0017992	hsa-mir-3614-5p	2	665.03	0
MIMAT0000259	hsa-mir-182-5p	2	660.67	0
MIMAT0016904	hsa-mir-4276	2	660.67	0
MIMAT0027550	hsa-mir-6825-5p	2	660.67	0
MIMAT0002826	hsa-mir-515-5p	2	644.42	0
MIMAT0002828	hsa-mir-519e-5p	2	644.42	0
MIMAT0004985	hsa-mir-942-5p	2	644.42	0
MIMAT0016911	hsa-mir-4280	2	640.13	0
MIMAT0016910	hsa-mir-4278	2	633.86	0
MIMAT0003324	hsa-mir-661	2	620	0
MIMAT0016886	hsa-mir-4252	2	620	0
MIMAT0019851	hsa-mir-4729	2	602.08	0
MIMAT0000433	hsa-mir-142-5p	2	597.87	0
MIMAT0019976	hsa-mir-4799-5p	2	597.87	0
MIMAT0022300	hsa-mir-5590-3p	2	597.87	0
MIMAT0013515	hsa-mir-2681-5p	2	597.08	0
MIMAT0026474	hsa-mir-208a-5p	2	597.08	0
MIMAT0026722	hsa-mir-208b-5p	2	597.08	0
MIMAT0018085	hsa-mir-3663-3p	2	589.21	0
MIMAT0002868	hsa-mir-522-3p	2	585.54	0
MIMAT0009198	hsa-mir-224-3p	2	585.54	0
MIMAT0019787	hsa-mir-4694-3p	2	585.54	0
MIMAT0004680	hsa-mir-130b-5p	2	579.99	0
MIMAT0000279	hsa-mir-222-3p	2	579.62	0
MIMAT0004686	hsa-mir-367-5p	2	579.62	0
MIMAT0015019	hsa-mir-3147	2	579.62	0
MIMAT0019959	hsa-mir-4789-5p	2	579.62	0
MIMAT0019897	hsa-mir-499b-5p	2	575.36	0
MIMAT0019780	hsa-mir-4690-3p	2	571.45	0
MIMAT0022475	hsa-mir-5685	2	571.45	0
MIMAT0010497	hsa-mir-759	2	569.21	0
MIMAT0000231	hsa-mir-199a-5p	2	567.77	0
MIMAT0000263	hsa-mir-199b-5p	2	567.77	0
MIMAT0019692	hsa-mir-4635	2	552.39	0
MIMAT0004505	hsa-mir-32-3p	2	549.33	0
MIMAT0026623	hsa-mir-627-3p	2	545.79	0
MIMAT0026640	hsa-mir-670-3p	2	545.79	0
MIMAT0016895	hsa-mir-2355-5p	2	535.81	0
MIMAT0000452	hsa-mir-154-5p	2	527.65	0
MIMAT0026736	hsa-mir-548e-5p	2	527.65	0
MIMAT0026612	hsa-mir-504-3p	2	520.55	0
MIMAT0000226	hsa-mir-196a-5p	2	514.22	0
MIMAT0004949	hsa-mir-877-5p	2	514.22	0
MIMAT0022256	hsa-mir-4524b-3p	2	513.06	0
MIMAT0019062	hsa-mir-4524a-5p	2	480.64	0
MIMAT0022255	hsa-mir-4524b-5p	2	480.64	0
MIMAT0019920	hsa-mir-4768-5p	2	477.74	0
MIMAT0027567	hsa-mir-6833-3p	2	477.74	0
MIMAT0000084	hsa-mir-27a-3p	2	476.53	0
MIMAT0020958	hsa-mir-4482-3p	2	454.83	0
MIMAT0028229	hsa-mir-7159-3p	2	454.83	0
MIMAT0019694	hsa-mir-4637	2	453.72	0
MIMAT0022742	hsa-mir-1273g-3p	2	453.72	0
MIMAT0000244	hsa-mir-30c-5p	2	437.28	0
MIMAT0003165	hsa-mir-545-3p	2	434.66	0
MIMAT0019929	hsa-mir-4774-5p	2	434.66	0
MIMAT0018998	hsa-mir-4471	2	426.46	0
MIMAT0030986	hsa-mir-8059	2	426.46	0
MIMAT0003225	hsa-mir-561-3p	2	423.6	0
MIMAT0015008	hsa-mir-3140-3p	2	423.6	0
MIMAT0019872	hsa-mir-4742-5p	2	423.6	0
MIMAT0026613	hsa-mir-510-3p	2	413.25	0
MIMAT0000071	hsa-mir-17-3p	2	399.68	0
MIMAT0003945	hsa-mir-765	2	399.68	0
MIMAT0027688	hsa-mir-6894-5p	2	399.68	0
MIMAT0028219	hsa-mir-7154-3p	2	399.68	0
MIMAT0018941	hsa-mir-4426	2	390.78	0
MIMAT0019709	hsa-mir-4647	2	390.78	0
MIMAT0019736	hsa-mir-4662b	2	390.78	0
MIMAT0022470	hsa-mir-5682	2	388.69	0
MIMAT0027643	hsa-mir-6871-3p	2	388.69	0
MIMAT0000735	hsa-mir-380-3p	2	387.68	0
MIMAT0004690	hsa-mir-379-3p	2	387.68	0
MIMAT0004813	hsa-mir-411-3p	2	387.68	0
MIMAT0006790	hsa-mir-675-3p	2	387.68	0
MIMAT0019030	hsa-mir-4495	2	387.68	0
MIMAT0000686	hsa-mir-34c-5p	2	369.58	0
MIMAT0001541	hsa-mir-449a	2	369.58	0
MIMAT0003339	hsa-mir-421	2	369.52	0
MIMAT0028228	hsa-mir-7159-5p	2	369.52	0
MIMAT0022737	hsa-mir-550b-2-5p	2	369	0
MIMAT0022486	hsa-mir-5693	2	362.78	0
MIMAT0002806	hsa-mir-490-3p	2	360.53	0
MIMAT0000257	hsa-mir-181b-5p	2	359.78	0
MIMAT0000258	hsa-mir-181c-5p	2	359.78	0
MIMAT0002821	hsa-mir-181d-5p	2	359.78	0
MIMAT0016894	hsa-mir-4262	2	359.78	0
MIMAT0018084	hsa-mir-3663-5p	2	359.23	0
MIMAT0019943	hsa-mir-4781-3p	2	359.23	0
MIMAT0024615	hsa-mir-6131	2	359.23	0
MIMAT0027588	hsa-mir-6843-3p	2	359.23	0
MIMAT0027597	hsa-mir-6848-3p	2	359.23	0
MIMAT0018091	hsa-mir-3668	2	347.91	0
MIMAT0004784	hsa-mir-455-3p	2	346.81	0
MIMAT0030417	hsa-mir-6516-5p	2	346.81	0
MIMAT0004955	hsa-mir-374b-5p	2	343.51	0
MIMAT0019793	hsa-mir-4698	2	343.29	0
MIMAT0019782	hsa-mir-4691-3p	2	340.76	0
MIMAT0000684	hsa-mir-302a-3p	2	340.36	0
MIMAT0000715	hsa-mir-302b-3p	2	340.36	0
MIMAT0000718	hsa-mir-302d-3p	2	340.36	0
MIMAT0016887	hsa-mir-4325	2	338.69	0
MIMAT0018939	hsa-mir-4424	2	323.29	0
MIMAT0019714	hsa-mir-4650-3p	2	320.23	0
MIMAT0030997	hsa-mir-8070	2	319.76	0
MIMAT0004779	hsa-mir-509-5p	2	312.63	0
MIMAT0004975	hsa-mir-509-3-5p	2	312.63	0
MIMAT0018930	hsa-mir-4418	2	312.63	0
MIMAT0004748	hsa-mir-423-5p	2	299.44	0
MIMAT0014983	hsa-mir-3121-3p	2	298.1	0
MIMAT0000078	hsa-mir-23a-3p	2	290.32	0
MIMAT0004593	hsa-mir-130a-5p	2	290.32	0
MIMAT0022484	hsa-mir-5692a	2	289.89	0
MIMAT0005905	hsa-mir-1254	2	282.73	0
MIMAT0014998	hsa-mir-3133	2	266.6	0
MIMAT0000432	hsa-mir-141-3p	2	253.36	0
MIMAT0000682	hsa-mir-200a-3p	2	253.36	0
MIMAT0019941	hsa-mir-4436b-3p	2	252.31	0
MIMAT0022977	hsa-mir-4632-5p	2	252.31	0
MIMAT0027371	hsa-mir-6735-5p	2	252.31	0
MIMAT0027658	hsa-mir-6879-5p	2	252.31	0
MIMAT0030411	hsa-mir-7843-5p	2	252.31	0
MIMAT0002807	hsa-mir-491-5p	2	252.01	0
MIMAT0003231	hsa-mir-567	2	252.01	0
MIMAT0003320	hsa-mir-650	2	252.01	0
MIMAT0004450	hsa-mir-297	2	252.01	0
MIMAT0017989	hsa-mir-3612	2	252.01	0
MIMAT0031011	hsa-mir-8084	2	252.01	0
MIMAT0002831	hsa-mir-519c-5p	2	239	0
MIMAT0002841	hsa-mir-518f-5p	2	239	0
MIMAT0002845	hsa-mir-526a	2	239	0
MIMAT0005449	hsa-mir-523-5p	2	239	0
MIMAT0005450	hsa-mir-518e-5p	2	239	0
MIMAT0005451	hsa-mir-522-5p	2	239	0
MIMAT0005452	hsa-mir-519a-5p	2	239	0
MIMAT0005454	hsa-mir-519b-5p	2	239	0
MIMAT0005455	hsa-mir-520c-5p	2	239	0
MIMAT0005456	hsa-mir-518d-5p	2	239	0
MIMAT0019934	hsa-mir-4777-5p	2	239	0
MIMAT0002879	hsa-mir-507	2	236.73	0
MIMAT0003221	hsa-mir-557	2	236.73	0
MIMAT0004909	hsa-mir-450b-5p	2	236.73	0
MIMAT0018107	hsa-mir-3680-3p	2	236.73	0
MIMAT0023702	hsa-mir-6077	2	236.73	0
MIMAT0000065	hsa-let-7d-5p	2	235.03	0
MIMAT0000415	hsa-let-7i-5p	2	235.03	0
MIMAT0015037	hsa-mir-3163	2	235.03	0
MIMAT0018980	hsa-mir-4458	2	235.03	0
MIMAT0019036	hsa-mir-4500	2	235.03	0
MIMAT0019854	hsa-mir-4731-3p	2	230.67	0
MIMAT0019980	hsa-mir-4801	2	230.67	0
MIMAT0001340	hsa-mir-423-3p	2	229.69	0
MIMAT0018117	hsa-mir-3689a-5p	2	229.36	0
MIMAT0018180	hsa-mir-3689b-5p	2	229.36	0
MIMAT0019009	hsa-mir-3689e	2	229.36	0
MIMAT0019010	hsa-mir-3689f	2	229.36	0
MIMAT0002811	hsa-mir-202-3p	2	225.98	0
MIMAT0018979	hsa-mir-4457	2	224.6	0
MIMAT0004954	hsa-mir-543	2	220.03	0
MIMAT0026617	hsa-mir-580-5p	2	211.63	0
MIMAT0019983	hsa-mir-4803	2	202.54	0
MIMAT0002819	hsa-mir-193b-3p	2	183.34	0
MIMAT0002881	hsa-mir-509-3p	2	169.48	0
MIMAT0000101	hsa-mir-103a-3p	2	146.74	0
MIMAT0000104	hsa-mir-107	2	146.74	0
MIMAT0000264	hsa-mir-203a-3p	2	139.61	0
MIMAT0000077	hsa-mir-22-3p	2	133.55	0
MIMAT0000265	hsa-mir-204-5p	2	133.55	0
MIMAT0001635	hsa-mir-452-5p	2	132.21	0
MIMAT0019759	hsa-mir-4676-3p	2	132.21	0
MIMAT0025858	hsa-mir-892c-3p	2	132.21	0
MIMAT0005792	hsa-mir-320b	2	112.53	0
MIMAT0006764	hsa-mir-320d	2	112.53	0
MIMAT0018944	hsa-mir-4429	2	112.53	0
MIMAT0019865	hsa-mir-3064-3p	2	112.53	0
MIMAT0002832	hsa-mir-519c-3p	2	99.34	0
MIMAT0002837	hsa-mir-519b-3p	2	99.34	0
MIMAT0021130	hsa-mir-5197-5p	2	98.08	0
MIMAT0028211	hsa-mir-7150	2	98.08	0
MIMAT0000736	hsa-mir-381-3p	2	96.71	0
MIMAT0004903	hsa-mir-300	2	96.71	0
MIMAT0019742	hsa-mir-4666a-3p	2	96.71	0
MIMAT0004589	hsa-mir-30b-3p	2	80.13	0
MIMAT0018118	hsa-mir-3689a-3p	2	80.13	0
MIMAT0018181	hsa-mir-3689b-3p	2	80.13	0
MIMAT0019007	hsa-mir-3689c	2	80.13	0
MIMAT0027458	hsa-mir-6779-5p	2	80.13	0
MIMAT0027460	hsa-mir-6780a-5p	2	80.13	0
MIMAT0027498	hsa-mir-6799-5p	2	80.13	0
MIMAT0028109	hsa-mir-7106-5p	2	80.13	0
MIMAT0030415	hsa-mir-1273h-5p	2	80.13	0
283131	NEAT1	2	69.7	0
MIMAT0002835	hsa-mir-526b-5p	2	16.41	0
MIMAT0003243	hsa-mir-578	2	16.41	0
286749	STON1-GTF2A1L	1	0	0
55900	ZNF302	1	0	0
25898	RCHY1	1	0	0
5199	CFP	1	0	0
22890	ZBTB1	1	0	0
92342	METTL18	1	0	0
MIMAT0000085	hsa-mir-28-5p	1	0	0
MIMAT0000099	hsa-mir-101-3p	1	0	0
MIMAT0000228	hsa-mir-198	1	0	0
MIMAT0000232	hsa-mir-199a-3p	1	0	0
MIMAT0000245	hsa-mir-30d-5p	1	0	0
MIMAT0000266	hsa-mir-205-5p	1	0	0
MIMAT0000269	hsa-mir-212-3p	1	0	0
MIMAT0000270	hsa-mir-181a-3p	1	0	0
MIMAT0000273	hsa-mir-216a-5p	1	0	0
MIMAT0000278	hsa-mir-221-3p	1	0	0
MIMAT0000280	hsa-mir-223-3p	1	0	0
MIMAT0000281	hsa-mir-224-5p	1	0	0
MIMAT0000420	hsa-mir-30b-5p	1	0	0
MIMAT0000427	hsa-mir-133a-3p	1	0	0
MIMAT0000429	hsa-mir-137	1	0	0
MIMAT0000436	hsa-mir-144-3p	1	0	0
MIMAT0000437	hsa-mir-145-5p	1	0	0
MIMAT0000438	hsa-mir-152-3p	1	0	0
MIMAT0000439	hsa-mir-153-3p	1	0	0
MIMAT0000443	hsa-mir-125a-5p	1	0	0
MIMAT0000450	hsa-mir-149-5p	1	0	0
MIMAT0000451	hsa-mir-150-5p	1	0	0
MIMAT0000458	hsa-mir-190a-5p	1	0	0
MIMAT0000459	hsa-mir-193a-3p	1	0	0
MIMAT0000683	hsa-mir-302a-5p	1	0	0
MIMAT0000692	hsa-mir-30e-5p	1	0	0
MIMAT0000705	hsa-mir-362-5p	1	0	0
MIMAT0000710	hsa-mir-365a-3p	1	0	0
MIMAT0000714	hsa-mir-302b-5p	1	0	0
MIMAT0000722	hsa-mir-370-3p	1	0	0
MIMAT0000724	hsa-mir-372-3p	1	0	0
MIMAT0000725	hsa-mir-373-5p	1	0	0
MIMAT0000726	hsa-mir-373-3p	1	0	0
MIMAT0000729	hsa-mir-376a-3p	1	0	0
MIMAT0000731	hsa-mir-378a-5p	1	0	0
MIMAT0000732	hsa-mir-378a-3p	1	0	0
MIMAT0000733	hsa-mir-379-5p	1	0	0
MIMAT0000737	hsa-mir-382-5p	1	0	0
MIMAT0000751	hsa-mir-330-3p	1	0	0
MIMAT0000753	hsa-mir-342-3p	1	0	0
MIMAT0000756	hsa-mir-326	1	0	0
MIMAT0000759	hsa-mir-148b-3p	1	0	0
MIMAT0000761	hsa-mir-324-5p	1	0	0
MIMAT0000764	hsa-mir-339-5p	1	0	0
MIMAT0000773	hsa-mir-346	1	0	0
MIMAT0001080	hsa-mir-196b-5p	1	0	0
MIMAT0001621	hsa-mir-369-5p	1	0	0
MIMAT0001625	hsa-mir-431-5p	1	0	0
MIMAT0001627	hsa-mir-433-3p	1	0	0
MIMAT0001629	hsa-mir-329-3p	1	0	0
MIMAT0001631	hsa-mir-451a	1	0	0
MIMAT0001638	hsa-mir-409-5p	1	0	0
MIMAT0002173	hsa-mir-483-3p	1	0	0
MIMAT0002808	hsa-mir-511-5p	1	0	0
MIMAT0002809	hsa-mir-146b-5p	1	0	0
MIMAT0002823	hsa-mir-512-3p	1	0	0
MIMAT0002824	hsa-mir-498	1	0	0
MIMAT0002825	hsa-mir-520e	1	0	0
MIMAT0002827	hsa-mir-515-3p	1	0	0
MIMAT0002829	hsa-mir-519e-3p	1	0	0
MIMAT0002830	hsa-mir-520f-3p	1	0	0
MIMAT0002834	hsa-mir-520a-3p	1	0	0
MIMAT0002843	hsa-mir-520b	1	0	0
MIMAT0002846	hsa-mir-520c-3p	1	0	0
MIMAT0002849	hsa-mir-524-5p	1	0	0
MIMAT0002855	hsa-mir-520d-5p	1	0	0
MIMAT0002856	hsa-mir-520d-3p	1	0	0
MIMAT0002858	hsa-mir-520g-3p	1	0	0
MIMAT0002867	hsa-mir-520h	1	0	0
MIMAT0002871	hsa-mir-500a-3p	1	0	0
MIMAT0002872	hsa-mir-501-5p	1	0	0
MIMAT0002874	hsa-mir-503-5p	1	0	0
MIMAT0002875	hsa-mir-504-5p	1	0	0
MIMAT0002877	hsa-mir-513a-5p	1	0	0
MIMAT0003150	hsa-mir-455-5p	1	0	0
MIMAT0003163	hsa-mir-539-5p	1	0	0
MIMAT0003180	hsa-mir-487b-3p	1	0	0
MIMAT0003219	hsa-mir-555	1	0	0
MIMAT0003226	hsa-mir-562	1	0	0
MIMAT0003234	hsa-mir-569	1	0	0
MIMAT0003236	hsa-mir-571	1	0	0
MIMAT0003241	hsa-mir-576-5p	1	0	0
MIMAT0003245	hsa-mir-580-3p	1	0	0
MIMAT0003251	hsa-mir-548a-3p	1	0	0
MIMAT0003253	hsa-mir-587	1	0	0
MIMAT0003255	hsa-mir-588	1	0	0
MIMAT0003258	hsa-mir-590-5p	1	0	0
MIMAT0003268	hsa-mir-600	1	0	0
MIMAT0003273	hsa-mir-605-5p	1	0	0
MIMAT0003274	hsa-mir-606	1	0	0
MIMAT0003284	hsa-mir-616-5p	1	0	0
MIMAT0003286	hsa-mir-617	1	0	0
MIMAT0003288	hsa-mir-619-3p	1	0	0
MIMAT0003291	hsa-mir-622	1	0	0
MIMAT0003293	hsa-mir-624-5p	1	0	0
MIMAT0003296	hsa-mir-627-5p	1	0	0
MIMAT0003298	hsa-mir-629-3p	1	0	0
MIMAT0003304	hsa-mir-634	1	0	0
MIMAT0003308	hsa-mir-638	1	0	0
MIMAT0003311	hsa-mir-641	1	0	0
MIMAT0003312	hsa-mir-642a-5p	1	0	0
MIMAT0003316	hsa-mir-646	1	0	0
MIMAT0003333	hsa-mir-549a	1	0	0
MIMAT0003335	hsa-mir-657	1	0	0
MIMAT0003336	hsa-mir-658	1	0	0
MIMAT0003385	hsa-mir-363-5p	1	0	0
MIMAT0003389	hsa-mir-542-3p	1	0	0
MIMAT0003393	hsa-mir-425-5p	1	0	0
MIMAT0003879	hsa-mir-758-3p	1	0	0
MIMAT0003880	hsa-mir-671-5p	1	0	0
MIMAT0003887	hsa-mir-769-3p	1	0	0
MIMAT0004185	hsa-mir-802	1	0	0
MIMAT0004487	hsa-let-7f-2-3p	1	0	0
MIMAT0004489	hsa-mir-16-1-3p	1	0	0
MIMAT0004493	hsa-mir-20a-3p	1	0	0
MIMAT0004494	hsa-mir-21-3p	1	0	0
MIMAT0004495	hsa-mir-22-5p	1	0	0
MIMAT0004498	hsa-mir-25-5p	1	0	0
MIMAT0004508	hsa-mir-92a-2-5p	1	0	0
MIMAT0004518	hsa-mir-16-2-3p	1	0	0
MIMAT0004543	hsa-mir-192-3p	1	0	0
MIMAT0004549	hsa-mir-148a-5p	1	0	0
MIMAT0004550	hsa-mir-30c-2-3p	1	0	0
MIMAT0004559	hsa-mir-181c-3p	1	0	0
MIMAT0004560	hsa-mir-183-3p	1	0	0
MIMAT0004561	hsa-mir-187-5p	1	0	0
MIMAT0004562	hsa-mir-196a-3p	1	0	0
MIMAT0004567	hsa-mir-219a-1-3p	1	0	0
MIMAT0004568	hsa-mir-221-5p	1	0	0
MIMAT0004595	hsa-mir-135a-3p	1	0	0
MIMAT0004596	hsa-mir-138-2-3p	1	0	0
MIMAT0004597	hsa-mir-140-3p	1	0	0
MIMAT0004599	hsa-mir-143-5p	1	0	0
MIMAT0004600	hsa-mir-144-5p	1	0	0
MIMAT0004601	hsa-mir-145-3p	1	0	0
MIMAT0004602	hsa-mir-125a-3p	1	0	0
MIMAT0004607	hsa-mir-138-1-3p	1	0	0
MIMAT0004610	hsa-mir-150-3p	1	0	0
MIMAT0004615	hsa-mir-195-3p	1	0	0
MIMAT0004674	hsa-mir-30c-1-3p	1	0	0
MIMAT0004676	hsa-mir-34b-3p	1	0	0
MIMAT0004683	hsa-mir-362-3p	1	0	0
MIMAT0004685	hsa-mir-302d-5p	1	0	0
MIMAT0004687	hsa-mir-371a-5p	1	0	0
MIMAT0004692	hsa-mir-340-5p	1	0	0
MIMAT0004700	hsa-mir-331-5p	1	0	0
MIMAT0004763	hsa-mir-488-3p	1	0	0
MIMAT0004764	hsa-mir-490-5p	1	0	0
MIMAT0004767	hsa-mir-193b-5p	1	0	0
MIMAT0004773	hsa-mir-500a-5p	1	0	0
MIMAT0004774	hsa-mir-501-3p	1	0	0
MIMAT0004775	hsa-mir-502-3p	1	0	0
MIMAT0004776	hsa-mir-505-5p	1	0	0
MIMAT0004778	hsa-mir-508-5p	1	0	0
MIMAT0004799	hsa-mir-589-5p	1	0	0
MIMAT0004800	hsa-mir-550a-5p	1	0	0
MIMAT0004807	hsa-mir-624-3p	1	0	0
MIMAT0004809	hsa-mir-628-5p	1	0	0
MIMAT0004811	hsa-mir-33b-3p	1	0	0
MIMAT0004814	hsa-mir-654-3p	1	0	0
MIMAT0004901	hsa-mir-298	1	0	0
MIMAT0004907	hsa-mir-892a	1	0	0
MIMAT0004910	hsa-mir-450b-3p	1	0	0
MIMAT0004912	hsa-mir-890	1	0	0
MIMAT0004917	hsa-mir-888-3p	1	0	0
MIMAT0004921	hsa-mir-889-3p	1	0	0
MIMAT0004922	hsa-mir-875-5p	1	0	0
MIMAT0004926	hsa-mir-708-5p	1	0	0
MIMAT0004948	hsa-mir-885-3p	1	0	0
MIMAT0004952	hsa-mir-665	1	0	0
MIMAT0004956	hsa-mir-374b-3p	1	0	0
MIMAT0004974	hsa-mir-924	1	0	0
MIMAT0004977	hsa-mir-934	1	0	0
MIMAT0004982	hsa-mir-939-5p	1	0	0
MIMAT0004983	hsa-mir-940	1	0	0
MIMAT0005458	hsa-mir-1224-5p	1	0	0
MIMAT0005580	hsa-mir-1227-3p	1	0	0
MIMAT0005583	hsa-mir-1228-3p	1	0	0
MIMAT0005592	hsa-mir-1237-3p	1	0	0
MIMAT0005593	hsa-mir-1238-3p	1	0	0
MIMAT0005796	hsa-mir-1271-5p	1	0	0
MIMAT0005797	hsa-mir-1301-3p	1	0	0
MIMAT0005798	hsa-mir-1185-5p	1	0	0
MIMAT0005824	hsa-mir-1179	1	0	0
MIMAT0005827	hsa-mir-1182	1	0	0
MIMAT0005829	hsa-mir-1184	1	0	0
MIMAT0005869	hsa-mir-1205	1	0	0
MIMAT0005871	hsa-mir-1207-5p	1	0	0
MIMAT0005873	hsa-mir-1208	1	0	0
MIMAT0005874	hsa-mir-548e-3p	1	0	0
MIMAT0005879	hsa-mir-1289	1	0	0
MIMAT0005882	hsa-mir-548k	1	0	0
MIMAT0005883	hsa-mir-1293	1	0	0
MIMAT0005889	hsa-mir-548l	1	0	0
MIMAT0005891	hsa-mir-1303	1	0	0
MIMAT0005892	hsa-mir-1304-5p	1	0	0
MIMAT0005893	hsa-mir-1305	1	0	0
MIMAT0005895	hsa-mir-548f-3p	1	0	0
MIMAT0005900	hsa-mir-1248	1	0	0
MIMAT0005906	hsa-mir-1255a	1	0	0
MIMAT0005914	hsa-mir-1262	1	0	0
MIMAT0005918	hsa-mir-1265	1	0	0
MIMAT0005921	hsa-mir-1267	1	0	0
MIMAT0005931	hsa-mir-302e	1	0	0
MIMAT0005934	hsa-mir-548p	1	0	0
MIMAT0005943	hsa-mir-1292-5p	1	0	0
MIMAT0005944	hsa-mir-1252-5p	1	0	0
MIMAT0005945	hsa-mir-1255b-5p	1	0	0
MIMAT0005948	hsa-mir-664a-5p	1	0	0
MIMAT0005949	hsa-mir-664a-3p	1	0	0
MIMAT0005952	hsa-mir-1321	1	0	0
MIMAT0006765	hsa-mir-1825	1	0	0
MIMAT0009196	hsa-mir-103a-2-5p	1	0	0
MIMAT0009197	hsa-mir-205-3p	1	0	0
MIMAT0009201	hsa-mir-196b-3p	1	0	0
MIMAT0009977	hsa-mir-2052	1	0	0
MIMAT0009979	hsa-mir-2054	1	0	0
MIMAT0011160	hsa-mir-2116-5p	1	0	0
MIMAT0011161	hsa-mir-2116-3p	1	0	0
MIMAT0011775	hsa-mir-2276-3p	1	0	0
MIMAT0012735	hsa-mir-718	1	0	0
MIMAT0013863	hsa-mir-2909	1	0	0
MIMAT0014978	hsa-mir-3116	1	0	0
MIMAT0014985	hsa-mir-3123	1	0	0
MIMAT0014987	hsa-mir-548s	1	0	0
MIMAT0015003	hsa-mir-3136-5p	1	0	0
MIMAT0015006	hsa-mir-3138	1	0	0
MIMAT0015007	hsa-mir-3139	1	0	0
MIMAT0015014	hsa-mir-3144-5p	1	0	0
MIMAT0015015	hsa-mir-3144-3p	1	0	0
MIMAT0015020	hsa-mir-548v	1	0	0
MIMAT0015022	hsa-mir-3149	1	0	0
MIMAT0015023	hsa-mir-3150a-3p	1	0	0
MIMAT0015028	hsa-mir-3154	1	0	0
MIMAT0015031	hsa-mir-3157-5p	1	0	0
MIMAT0015035	hsa-mir-3161	1	0	0
MIMAT0015038	hsa-mir-3164	1	0	0
MIMAT0015041	hsa-mir-1260b	1	0	0
MIMAT0015052	hsa-mir-3175	1	0	0
MIMAT0015062	hsa-mir-3182	1	0	0
MIMAT0015065	hsa-mir-3185	1	0	0
MIMAT0015069	hsa-mir-3187-3p	1	0	0
MIMAT0015075	hsa-mir-3191-3p	1	0	0
MIMAT0015076	hsa-mir-3192-5p	1	0	0
MIMAT0015078	hsa-mir-3194-5p	1	0	0
MIMAT0015083	hsa-mir-3198	1	0	0
MIMAT0015085	hsa-mir-3200-3p	1	0	0
MIMAT0016846	hsa-mir-4297	1	0	0
MIMAT0016849	hsa-mir-4294	1	0	0
MIMAT0016855	hsa-mir-4302	1	0	0
MIMAT0016856	hsa-mir-4303	1	0	0
MIMAT0016857	hsa-mir-4305	1	0	0
MIMAT0016859	hsa-mir-4309	1	0	0
MIMAT0016869	hsa-mir-4318	1	0	0
MIMAT0016878	hsa-mir-4257	1	0	0
MIMAT0016883	hsa-mir-4251	1	0	0
MIMAT0016885	hsa-mir-4255	1	0	0
MIMAT0016897	hsa-mir-4269	1	0	0
MIMAT0016900	hsa-mir-4270	1	0	0
MIMAT0016905	hsa-mir-4275	1	0	0
MIMAT0016915	hsa-mir-4284	1	0	0
MIMAT0016916	hsa-mir-4286	1	0	0
MIMAT0016917	hsa-mir-4287	1	0	0
MIMAT0016920	hsa-mir-4289	1	0	0
MIMAT0016924	hsa-mir-4330	1	0	0
MIMAT0016925	hsa-mir-500b-5p	1	0	0
MIMAT0017981	hsa-mir-3605-5p	1	0	0
MIMAT0017996	hsa-mir-3616-3p	1	0	0
MIMAT0017997	hsa-mir-3617-5p	1	0	0
MIMAT0017998	hsa-mir-3618	1	0	0
MIMAT0018004	hsa-mir-3622a-3p	1	0	0
MIMAT0018006	hsa-mir-3622b-3p	1	0	0
MIMAT0018065	hsa-mir-3646	1	0	0
MIMAT0018078	hsa-mir-3658	1	0	0
MIMAT0018079	hsa-mir-1273e	1	0	0
MIMAT0018080	hsa-mir-3659	1	0	0
MIMAT0018081	hsa-mir-3660	1	0	0
MIMAT0018087	hsa-mir-3665	1	0	0
MIMAT0018095	hsa-mir-3672	1	0	0
MIMAT0018097	hsa-mir-3674	1	0	0
MIMAT0018104	hsa-mir-3679-5p	1	0	0
MIMAT0018116	hsa-mir-3688-3p	1	0	0
MIMAT0018122	hsa-mir-3692-3p	1	0	0
MIMAT0018165	hsa-mir-3714	1	0	0
MIMAT0018179	hsa-mir-3907	1	0	0
MIMAT0018182	hsa-mir-3908	1	0	0
MIMAT0018186	hsa-mir-3912-3p	1	0	0
MIMAT0018188	hsa-mir-3914	1	0	0
MIMAT0018193	hsa-mir-3919	1	0	0
MIMAT0018194	hsa-mir-3150b-3p	1	0	0
MIMAT0018199	hsa-mir-3924	1	0	0
MIMAT0018200	hsa-mir-3925-5p	1	0	0
MIMAT0018202	hsa-mir-3927-3p	1	0	0
MIMAT0018353	hsa-mir-3938	1	0	0
MIMAT0018357	hsa-mir-3941	1	0	0
MIMAT0018358	hsa-mir-3942-5p	1	0	0
MIMAT0018931	hsa-mir-4419a	1	0	0
MIMAT0018934	hsa-mir-4421	1	0	0
MIMAT0018940	hsa-mir-4425	1	0	0
MIMAT0018942	hsa-mir-4427	1	0	0
MIMAT0018950	hsa-mir-4434	1	0	0
MIMAT0018951	hsa-mir-4435	1	0	0
MIMAT0018953	hsa-mir-4437	1	0	0
MIMAT0018957	hsa-mir-4439	1	0	0
MIMAT0018959	hsa-mir-4441	1	0	0
MIMAT0018961	hsa-mir-4443	1	0	0
MIMAT0018969	hsa-mir-548ag	1	0	0
MIMAT0018971	hsa-mir-4450	1	0	0
MIMAT0018973	hsa-mir-4451	1	0	0
MIMAT0018987	hsa-mir-4463	1	0	0
MIMAT0018988	hsa-mir-4464	1	0	0
MIMAT0018989	hsa-mir-548ai	1	0	0
MIMAT0018995	hsa-mir-4468	1	0	0
MIMAT0019001	hsa-mir-4474-3p	1	0	0
MIMAT0019004	hsa-mir-4477a	1	0	0
MIMAT0019005	hsa-mir-4477b	1	0	0
MIMAT0019015	hsa-mir-4481	1	0	0
MIMAT0019023	hsa-mir-4489	1	0	0
MIMAT0019025	hsa-mir-4490	1	0	0
MIMAT0019035	hsa-mir-4499	1	0	0
MIMAT0019039	hsa-mir-4503	1	0	0
MIMAT0019040	hsa-mir-4504	1	0	0
MIMAT0019047	hsa-mir-4510	1	0	0
MIMAT0019050	hsa-mir-4513	1	0	0
MIMAT0019051	hsa-mir-4514	1	0	0
MIMAT0019053	hsa-mir-4516	1	0	0
MIMAT0019063	hsa-mir-4524a-3p	1	0	0
MIMAT0019065	hsa-mir-4526	1	0	0
MIMAT0019070	hsa-mir-4531	1	0	0
MIMAT0019073	hsa-mir-4534	1	0	0
MIMAT0019082	hsa-mir-4539	1	0	0
MIMAT0019201	hsa-mir-3127-3p	1	0	0
MIMAT0019212	hsa-mir-3160-5p	1	0	0
MIMAT0019222	hsa-mir-3682-5p	1	0	0
MIMAT0019227	hsa-mir-3922-5p	1	0	0
MIMAT0019228	hsa-mir-3925-3p	1	0	0
MIMAT0019233	hsa-mir-4446-5p	1	0	0
MIMAT0019362	hsa-mir-3977	1	0	0
MIMAT0019689	hsa-mir-4633-5p	1	0	0
MIMAT0019701	hsa-mir-4641	1	0	0
MIMAT0019702	hsa-mir-4642	1	0	0
MIMAT0019706	hsa-mir-4645-3p	1	0	0
MIMAT0019716	hsa-mir-4652-5p	1	0	0
MIMAT0019717	hsa-mir-4652-3p	1	0	0
MIMAT0019720	hsa-mir-4654	1	0	0
MIMAT0019721	hsa-mir-4655-5p	1	0	0
MIMAT0019725	hsa-mir-4658	1	0	0
MIMAT0019730	hsa-mir-4661-3p	1	0	0
MIMAT0019735	hsa-mir-4663	1	0	0
MIMAT0019743	hsa-mir-4667-5p	1	0	0
MIMAT0019744	hsa-mir-4667-3p	1	0	0
MIMAT0019747	hsa-mir-219b-5p	1	0	0
MIMAT0019748	hsa-mir-219b-3p	1	0	0
MIMAT0019754	hsa-mir-4672	1	0	0
MIMAT0019756	hsa-mir-4674	1	0	0
MIMAT0019760	hsa-mir-4677-5p	1	0	0
MIMAT0019762	hsa-mir-4678	1	0	0
MIMAT0019765	hsa-mir-4680-3p	1	0	0
MIMAT0019770	hsa-mir-4684-3p	1	0	0
MIMAT0019772	hsa-mir-4685-3p	1	0	0
MIMAT0019777	hsa-mir-4688	1	0	0
MIMAT0019778	hsa-mir-4689	1	0	0
MIMAT0019783	hsa-mir-4692	1	0	0
MIMAT0019784	hsa-mir-4693-5p	1	0	0
MIMAT0019786	hsa-mir-4694-5p	1	0	0
MIMAT0019788	hsa-mir-4695-5p	1	0	0
MIMAT0019790	hsa-mir-4696	1	0	0
MIMAT0019794	hsa-mir-4699-5p	1	0	0
MIMAT0019796	hsa-mir-4700-5p	1	0	0
MIMAT0019798	hsa-mir-4701-5p	1	0	0
MIMAT0019799	hsa-mir-4701-3p	1	0	0
MIMAT0019801	hsa-mir-4703-5p	1	0	0
MIMAT0019802	hsa-mir-4703-3p	1	0	0
MIMAT0019810	hsa-mir-4708-3p	1	0	0
MIMAT0019811	hsa-mir-4709-5p	1	0	0
MIMAT0019812	hsa-mir-4709-3p	1	0	0
MIMAT0019820	hsa-mir-4713-5p	1	0	0
MIMAT0019824	hsa-mir-4715-5p	1	0	0
MIMAT0019825	hsa-mir-4715-3p	1	0	0
MIMAT0019826	hsa-mir-4716-5p	1	0	0
MIMAT0019827	hsa-mir-4716-3p	1	0	0
MIMAT0019828	hsa-mir-3529-5p	1	0	0
MIMAT0019841	hsa-mir-4724-5p	1	0	0
MIMAT0019843	hsa-mir-4725-5p	1	0	0
MIMAT0019850	hsa-mir-4728-3p	1	0	0
MIMAT0019860	hsa-mir-4735-5p	1	0	0
MIMAT0019862	hsa-mir-4736	1	0	0
MIMAT0019868	hsa-mir-4739	1	0	0
MIMAT0019877	hsa-mir-3591-3p	1	0	0
MIMAT0019878	hsa-mir-4745-5p	1	0	0
MIMAT0019881	hsa-mir-4746-3p	1	0	0
MIMAT0019882	hsa-mir-4747-5p	1	0	0
MIMAT0019884	hsa-mir-4748	1	0	0
MIMAT0019888	hsa-mir-4751	1	0	0
MIMAT0019889	hsa-mir-4752	1	0	0
MIMAT0019890	hsa-mir-4753-5p	1	0	0
MIMAT0019891	hsa-mir-4753-3p	1	0	0
MIMAT0019892	hsa-mir-371b-5p	1	0	0
MIMAT0019896	hsa-mir-4755-3p	1	0	0
MIMAT0019899	hsa-mir-4756-5p	1	0	0
MIMAT0019900	hsa-mir-4756-3p	1	0	0
MIMAT0019903	hsa-mir-4758-5p	1	0	0
MIMAT0019906	hsa-mir-4760-5p	1	0	0
MIMAT0019907	hsa-mir-4760-3p	1	0	0
MIMAT0019908	hsa-mir-4761-5p	1	0	0
MIMAT0019909	hsa-mir-4761-3p	1	0	0
MIMAT0019911	hsa-mir-4762-3p	1	0	0
MIMAT0019913	hsa-mir-4763-3p	1	0	0
MIMAT0019916	hsa-mir-4765	1	0	0
MIMAT0019917	hsa-mir-4766-5p	1	0	0
MIMAT0019918	hsa-mir-4766-3p	1	0	0
MIMAT0019922	hsa-mir-4769-5p	1	0	0
MIMAT0019923	hsa-mir-4769-3p	1	0	0
MIMAT0019927	hsa-mir-4772-3p	1	0	0
MIMAT0019948	hsa-mir-4784	1	0	0
MIMAT0019962	hsa-mir-4790-3p	1	0	0
MIMAT0019964	hsa-mir-4792	1	0	0
MIMAT0019966	hsa-mir-4793-3p	1	0	0
MIMAT0019967	hsa-mir-4794	1	0	0
MIMAT0019972	hsa-mir-4797-5p	1	0	0
MIMAT0019975	hsa-mir-4798-3p	1	0	0
MIMAT0020601	hsa-mir-1273f	1	0	0
MIMAT0020925	hsa-mir-550a-3-5p	1	0	0
MIMAT0021024	hsa-mir-5002-3p	1	0	0
MIMAT0021025	hsa-mir-5003-5p	1	0	0
MIMAT0021027	hsa-mir-5004-5p	1	0	0
MIMAT0021042	hsa-mir-5009-3p	1	0	0
MIMAT0021081	hsa-mir-5089-5p	1	0	0
MIMAT0021116	hsa-mir-5186	1	0	0
MIMAT0021117	hsa-mir-5187-5p	1	0	0
MIMAT0021122	hsa-mir-5191	1	0	0
MIMAT0021128	hsa-mir-5196-5p	1	0	0
MIMAT0021131	hsa-mir-5197-3p	1	0	0
MIMAT0022266	hsa-mir-548ar-3p	1	0	0
MIMAT0022269	hsa-mir-5579-5p	1	0	0
MIMAT0022270	hsa-mir-5579-3p	1	0	0
MIMAT0022271	hsa-mir-664b-5p	1	0	0
MIMAT0022274	hsa-mir-5580-3p	1	0	0
MIMAT0022275	hsa-mir-5581-5p	1	0	0
MIMAT0022276	hsa-mir-5581-3p	1	0	0
MIMAT0022277	hsa-mir-548at-5p	1	0	0
MIMAT0022283	hsa-mir-5584-5p	1	0	0
MIMAT0022288	hsa-mir-5586-3p	1	0	0
MIMAT0022292	hsa-mir-548au-3p	1	0	0
MIMAT0022303	hsa-mir-548av-5p	1	0	0
MIMAT0022476	hsa-mir-5692c	1	0	0
MIMAT0022487	hsa-mir-5694	1	0	0
MIMAT0022489	hsa-mir-5696	1	0	0
MIMAT0022491	hsa-mir-5698	1	0	0
MIMAT0022492	hsa-mir-5699-3p	1	0	0
MIMAT0022493	hsa-mir-5700	1	0	0
MIMAT0022495	hsa-mir-5702	1	0	0
MIMAT0022496	hsa-mir-5703	1	0	0
MIMAT0022497	hsa-mir-5692b	1	0	0
MIMAT0022694	hsa-mir-211-3p	1	0	0
MIMAT0022707	hsa-mir-570-5p	1	0	0
MIMAT0022712	hsa-mir-1271-3p	1	0	0
MIMAT0022713	hsa-mir-1185-2-3p	1	0	0
MIMAT0022717	hsa-mir-873-3p	1	0	0
MIMAT0022720	hsa-mir-1304-3p	1	0	0
MIMAT0022724	hsa-mir-1277-5p	1	0	0
MIMAT0022741	hsa-mir-3529-3p	1	0	0
MIMAT0022834	hsa-mir-365b-3p	1	0	0
MIMAT0022838	hsa-mir-1185-1-3p	1	0	0
MIMAT0022839	hsa-mir-3190-3p	1	0	0
MIMAT0022938	hsa-mir-937-5p	1	0	0
MIMAT0022947	hsa-mir-1238-5p	1	0	0
MIMAT0022948	hsa-mir-1292-3p	1	0	0
MIMAT0022978	hsa-mir-4743-3p	1	0	0
MIMAT0022984	hsa-mir-5089-3p	1	0	0
MIMAT0023698	hsa-mir-6073	1	0	0
MIMAT0023704	hsa-mir-6079	1	0	0
MIMAT0023708	hsa-mir-6083	1	0	0
MIMAT0023709	hsa-mir-6084	1	0	0
MIMAT0023710	hsa-mir-6085	1	0	0
MIMAT0023712	hsa-mir-6087	1	0	0
MIMAT0024610	hsa-mir-6127	1	0	0
MIMAT0024613	hsa-mir-6129	1	0	0
MIMAT0024614	hsa-mir-6130	1	0	0
MIMAT0024616	hsa-mir-6132	1	0	0
MIMAT0024617	hsa-mir-6133	1	0	0
MIMAT0025455	hsa-mir-6500-3p	1	0	0
MIMAT0025457	hsa-mir-548az-3p	1	0	0
MIMAT0025459	hsa-mir-6501-3p	1	0	0
MIMAT0025461	hsa-mir-6502-3p	1	0	0
MIMAT0025472	hsa-mir-6508-5p	1	0	0
MIMAT0025482	hsa-mir-6513-5p	1	0	0
MIMAT0025483	hsa-mir-6513-3p	1	0	0
MIMAT0025486	hsa-mir-6515-5p	1	0	0
MIMAT0025843	hsa-mir-6715b-3p	1	0	0
MIMAT0025847	hsa-mir-6511b-5p	1	0	0
MIMAT0025857	hsa-mir-892c-5p	1	0	0
MIMAT0026472	hsa-let-7c-3p	1	0	0
MIMAT0026484	hsa-mir-372-5p	1	0	0
MIMAT0026485	hsa-mir-383-3p	1	0	0
MIMAT0026555	hsa-mir-329-5p	1	0	0
MIMAT0026606	hsa-mir-511-3p	1	0	0
MIMAT0026615	hsa-mir-552-5p	1	0	0
MIMAT0026618	hsa-mir-585-5p	1	0	0
MIMAT0026622	hsa-mir-619-5p	1	0	0
MIMAT0026626	hsa-mir-655-5p	1	0	0
MIMAT0026637	hsa-mir-1296-3p	1	0	0
MIMAT0026717	hsa-mir-891a-3p	1	0	0
MIMAT0026720	hsa-mir-887-5p	1	0	0
MIMAT0026721	hsa-mir-216b-3p	1	0	0
MIMAT0026740	hsa-mir-1250-3p	1	0	0
MIMAT0026743	hsa-mir-1288-5p	1	0	0
MIMAT0027036	hsa-mir-3912-5p	1	0	0
MIMAT0027038	hsa-mir-1343-5p	1	0	0
MIMAT0027041	hsa-mir-5088-3p	1	0	0
MIMAT0027088	hsa-mir-5189-3p	1	0	0
MIMAT0027357	hsa-mir-6728-5p	1	0	0
MIMAT0027358	hsa-mir-6728-3p	1	0	0
MIMAT0027360	hsa-mir-6729-3p	1	0	0
MIMAT0027365	hsa-mir-6732-5p	1	0	0
MIMAT0027368	hsa-mir-6733-3p	1	0	0
MIMAT0027370	hsa-mir-6734-3p	1	0	0
MIMAT0027373	hsa-mir-6736-5p	1	0	0
MIMAT0027374	hsa-mir-6736-3p	1	0	0
MIMAT0027382	hsa-mir-6740-3p	1	0	0
MIMAT0027386	hsa-mir-6742-3p	1	0	0
MIMAT0027387	hsa-mir-6743-5p	1	0	0
MIMAT0027391	hsa-mir-6745	1	0	0
MIMAT0027400	hsa-mir-6750-5p	1	0	0
MIMAT0027402	hsa-mir-6751-5p	1	0	0
MIMAT0027404	hsa-mir-6752-5p	1	0	0
MIMAT0027408	hsa-mir-6754-5p	1	0	0
MIMAT0027412	hsa-mir-6756-5p	1	0	0
MIMAT0027413	hsa-mir-6756-3p	1	0	0
MIMAT0027416	hsa-mir-6758-5p	1	0	0
MIMAT0027419	hsa-mir-6759-3p	1	0	0
MIMAT0027426	hsa-mir-6763-5p	1	0	0
MIMAT0027430	hsa-mir-6765-5p	1	0	0
MIMAT0027431	hsa-mir-6765-3p	1	0	0
MIMAT0027432	hsa-mir-6766-5p	1	0	0
MIMAT0027436	hsa-mir-6768-5p	1	0	0
MIMAT0027443	hsa-mir-6771-3p	1	0	0
MIMAT0027452	hsa-mir-6776-5p	1	0	0
MIMAT0027454	hsa-mir-6777-5p	1	0	0
MIMAT0027457	hsa-mir-6778-3p	1	0	0
MIMAT0027475	hsa-mir-6787-3p	1	0	0
MIMAT0027476	hsa-mir-6788-5p	1	0	0
MIMAT0027478	hsa-mir-6789-5p	1	0	0
MIMAT0027480	hsa-mir-6790-5p	1	0	0
MIMAT0027481	hsa-mir-6790-3p	1	0	0
MIMAT0027484	hsa-mir-6792-5p	1	0	0
MIMAT0027487	hsa-mir-6793-3p	1	0	0
MIMAT0027488	hsa-mir-6794-5p	1	0	0
MIMAT0027505	hsa-mir-6802-3p	1	0	0
MIMAT0027506	hsa-mir-6803-5p	1	0	0
MIMAT0027509	hsa-mir-6804-3p	1	0	0
MIMAT0027510	hsa-mir-6805-5p	1	0	0
MIMAT0027512	hsa-mir-6806-5p	1	0	0
MIMAT0027516	hsa-mir-6808-5p	1	0	0
MIMAT0027518	hsa-mir-6809-5p	1	0	0
MIMAT0027520	hsa-mir-6810-5p	1	0	0
MIMAT0027522	hsa-mir-6811-5p	1	0	0
MIMAT0027526	hsa-mir-6813-5p	1	0	0
MIMAT0027527	hsa-mir-6813-3p	1	0	0
MIMAT0027528	hsa-mir-6814-5p	1	0	0
MIMAT0027531	hsa-mir-6815-3p	1	0	0
MIMAT0027534	hsa-mir-6817-5p	1	0	0
MIMAT0027535	hsa-mir-6817-3p	1	0	0
MIMAT0027536	hsa-mir-6818-5p	1	0	0
MIMAT0027539	hsa-mir-6819-3p	1	0	0
MIMAT0027541	hsa-mir-6820-3p	1	0	0
MIMAT0027542	hsa-mir-6821-5p	1	0	0
MIMAT0027543	hsa-mir-6821-3p	1	0	0
MIMAT0027544	hsa-mir-6822-5p	1	0	0
MIMAT0027548	hsa-mir-6824-5p	1	0	0
MIMAT0027556	hsa-mir-6828-5p	1	0	0
MIMAT0027562	hsa-mir-6831-5p	1	0	0
MIMAT0027564	hsa-mir-6832-5p	1	0	0
MIMAT0027566	hsa-mir-6833-5p	1	0	0
MIMAT0027570	hsa-mir-6835-5p	1	0	0
MIMAT0027571	hsa-mir-6835-3p	1	0	0
MIMAT0027574	hsa-mir-6836-5p	1	0	0
MIMAT0027583	hsa-mir-6840-3p	1	0	0
MIMAT0027585	hsa-mir-6841-3p	1	0	0
MIMAT0027586	hsa-mir-6842-5p	1	0	0
MIMAT0027589	hsa-mir-6844	1	0	0
MIMAT0027591	hsa-mir-6845-3p	1	0	0
MIMAT0027592	hsa-mir-6846-5p	1	0	0
MIMAT0027595	hsa-mir-6847-3p	1	0	0
MIMAT0027596	hsa-mir-6848-5p	1	0	0
MIMAT0027606	hsa-mir-6853-5p	1	0	0
MIMAT0027607	hsa-mir-6853-3p	1	0	0
MIMAT0027611	hsa-mir-6855-3p	1	0	0
MIMAT0027612	hsa-mir-6856-5p	1	0	0
MIMAT0027613	hsa-mir-6856-3p	1	0	0
MIMAT0027614	hsa-mir-6857-5p	1	0	0
MIMAT0027615	hsa-mir-6857-3p	1	0	0
MIMAT0027616	hsa-mir-6858-5p	1	0	0
MIMAT0027617	hsa-mir-6858-3p	1	0	0
MIMAT0027629	hsa-mir-6864-3p	1	0	0
MIMAT0027632	hsa-mir-6866-5p	1	0	0
MIMAT0027635	hsa-mir-6867-3p	1	0	0
MIMAT0027642	hsa-mir-6871-5p	1	0	0
MIMAT0027647	hsa-mir-6873-3p	1	0	0
MIMAT0027651	hsa-mir-6875-3p	1	0	0
MIMAT0027655	hsa-mir-6877-3p	1	0	0
MIMAT0027661	hsa-mir-6880-3p	1	0	0
MIMAT0027678	hsa-mir-6889-5p	1	0	0
MIMAT0027679	hsa-mir-6889-3p	1	0	0
MIMAT0027681	hsa-mir-6890-3p	1	0	0
MIMAT0027686	hsa-mir-6893-5p	1	0	0
MIMAT0028117	hsa-mir-7110-5p	1	0	0
MIMAT0028118	hsa-mir-7110-3p	1	0	0
MIMAT0028212	hsa-mir-7151-5p	1	0	0
MIMAT0028218	hsa-mir-7154-5p	1	0	0
MIMAT0028222	hsa-mir-7156-5p	1	0	0
MIMAT0028230	hsa-mir-7160-5p	1	0	0
MIMAT0029310	hsa-mir-7515	1	0	0
MIMAT0030017	hsa-mir-7702	1	0	0
MIMAT0030414	hsa-mir-4433b-3p	1	0	0
MIMAT0030418	hsa-mir-6516-3p	1	0	0
MIMAT0030419	hsa-mir-7844-5p	1	0	0
MIMAT0030423	hsa-mir-7848-3p	1	0	0
MIMAT0030424	hsa-mir-7849-3p	1	0	0
MIMAT0030426	hsa-mir-7851-3p	1	0	0
MIMAT0030981	hsa-mir-8054	1	0	0
MIMAT0030988	hsa-mir-8061	1	0	0
MIMAT0030992	hsa-mir-8065	1	0	0
MIMAT0030993	hsa-mir-8066	1	0	0
MIMAT0030994	hsa-mir-8067	1	0	0
MIMAT0030996	hsa-mir-8069	1	0	0
MIMAT0030998	hsa-mir-8071	1	0	0
MIMAT0031003	hsa-mir-8076	1	0	0
MIMAT0031004	hsa-mir-8077	1	0	0
MIMAT0031009	hsa-mir-8082	1	0	0
MIMAT0031016	hsa-mir-8089	1	0	0
MIMAT0031175	hsa-mir-548ba	1	0	0
MIMAT0031176	hsa-mir-7973	1	0	0
MIMAT0031181	hsa-mir-7978	1	0	0
MIMAT0031890	hsa-mir-203a-5p	1	0	0
MIMAT0032110	hsa-mir-3653-5p	1	0	0
MI0000727	hsa-mir-128b	1	0	0
